# Supplementary material for: Transcriptional and Translational Regulatory Responses to Iron Limitation in the Globally Distributed Marine Bacterium Candidatus Pelagibacter ubique
Source: PLoS One. 2010 May 5;5(5):e10487. doi: 10.1371/journal.pone.0010487 (PMC2864753; doi:10.1371/journal.pone.0010487)
Supplement: Table S1 — Coordinates of All Genes Plotted in Figure 2. (0.25 MB XLS) [file pone.0010487.s001.xls]

## Sheet: Radviz - All Gene Locations
Locus ID	Gene	Description	MaxΔ	Angle	Radius	Cluster
SAR11_0001	ilvC	ketol-acid reductoisomerase	1.86663	265°	0.78	Exponential Growth
SAR11_0002	ilvH	acetolactate synthase small subunit	0.77333	76°	0.75	Stationary Phase
SAR11_0003	ilvB	acetolactate synthase 3 catalytic subunit	0.62	84°	0.75	Stationary Phase
SAR11_0004	miaA	tRNA isopentenyltransferase	1.68	82°	0.75	Stationary Phase
SAR11_0005	htrA	periplasmic serine protease DO-like precursor	0.94	203°	0.31	Early Iron Stress
SAR11_0006		ubiquitin binding protein	0.69334	277°	0.2	Not in a cluster
SAR11_0007	hflC	integral membrane proteinase	2.80333	268°	0.52	Exponential Growth
SAR11_0008	hflK	integral membrane proteinase	1.7	261°	0.5	Exponential Growth
SAR11_0009	mrp	ATPase	1.19333	249°	0.75	Exponential Growth
SAR11_0010	thyX	FAD-dependent thymidylate synthase	1.55	254°	0.62	Exponential Growth
SAR11_0011		hypothetical protein	0.77334	78°	0.55	Stationary Phase
SAR11_0012	fumC	fumarate hydratase	0.4834	136°	0.73	Late Iron Stress
SAR11_0013		hypothetical protein	0.07	51°	0.58	Stationary Phase
SAR11_0014	uvrD	DNA helicase II	1.08	90°	0.76	Stationary Phase
SAR11_0015	pepP	Xaa-Pro aminopeptidase	1.9433	77°	0.73	Stationary Phase
SAR11_0016	ligA	DNA ligase	0.76333	67°	0.72	Stationary Phase
SAR11_0017	comL	putative competence lipoprotein ComL	0.29	279°	0.68	Exponential Growth
SAR11_0018	lpxC	UDP-3-O-[3-hydroxymyristoyl] N-acetylglucosamine deacetylase	1.68003	281°	0.85	Exponential Growth
SAR11_0019	ftsA	cell division protein FtsA	1.63667	79°	0.6	Stationary Phase
SAR11_0020	ftsQ	cell division protein FtsQ	0.85667	52°	0.67	Stationary Phase
SAR11_0021	ddlB	D-alanine--D-alanine ligase B	1.95997	69°	0.64	Stationary Phase
SAR11_0022	murB	UDP-N-acetylenolpyruvoylglucosamine reductase	2.05	74°	0.72	Stationary Phase
SAR11_0023	murC	UDP-N-acetylmuramate--L-alanine ligase	2.1867	70°	0.6	Stationary Phase
SAR11_0024	murG	UDP-N-acetylglucosamine	1.45	68°	0.62	Stationary Phase
SAR11_0025	ftsW	cell division protein FtsW	1.72	72°	0.52	Stationary Phase
SAR11_0026	murD	UDP-N-acetylmuramoylalanine--D-glutamate ligase	1.81333	70°	0.61	Stationary Phase
SAR11_0027	mraY	phospho-N-acetylmuramoyl-pentapeptide-transferase	0.47	67°	0.47	Stationary Phase
SAR11_0028	murEF	putative bifunctional UDP-N-acetylmuramoylalanyl-D-glutamate--2,6-diaminopimelate ligase/UDP-N-acetylmuramoyl-tripeptide:D-alanyl-D-alanine ligase	1.53333	68°	0.66	Stationary Phase
SAR11_0029	ftsI	cell division protein FtsI	2.2367	70°	0.7	Stationary Phase
SAR11_0030	ftsL	cell division protein FtsL	1.74333	69°	0.65	Stationary Phase
SAR11_0031	mraW	S-adenosyl-methyltransferase	0.88	21°	0.57	Not in a cluster
SAR11_0032	ftsZ	cell division protein FtsZ	0.71	279°	0.66	Exponential Growth
SAR11_0033	mraZ	cell division protein MraZ	0.55667	72°	0.75	Stationary Phase
SAR11_0034	ybjR	N-acetylmuramoyl-L-alanine amidase	0.72666	69°	0.74	Stationary Phase
SAR11_0035	vacJ	lipoprotein precursor	0.65	124°	0.53	Late Iron Stress
SAR11_0036	yrbC	hypothetical protein	0.55667	205°	0.55	Early Iron Stress
SAR11_0037	rpoD	RNA polymerase sigma factor RpoD	0.79667	280°	0.74	Exponential Growth
SAR11_0038	dnaG	DNA primase	0.70667	70°	0.67	Stationary Phase
SAR11_0039	yqeY	YqeY-like protein	0.66334	285°	0.53	Exponential Growth
SAR11_0040	carA	carbamoylphosphate synthase small subunit	0.32666	184°	0.79	Early Iron Stress
SAR11_0041	carB	carbamoyl-phosphate synthase large chain	0.6933	77°	0.63	Stationary Phase
SAR11_0042		putative secretory autotransporter	0.31667	196°	0.58	Early Iron Stress
SAR11_0043		hypothetical protein	0.46334	132°	0.18	Not in a cluster
SAR11_0044		outer membrane autotransporter	0.44666	193°	0.71	Early Iron Stress
SAR11_0045		hypothetical protein	0.4	199°	0.49	Early Iron Stress
SAR11_0046		outer membrane autotransporter	0.44333	106°	0.56	Not in a cluster
SAR11_0047		transcription regulatory protein	0.29667	289°	0.43	Exponential Growth
SAR11_0048		sodium bile symporter family protein	1.48667	273°	0.77	Exponential Growth
SAR11_0049		ammonium transporter	0.40666	58°	0.62	Stationary Phase
SAR11_0050		ammonium transporter	0.87337	103°	0.5	Stationary Phase
SAR11_0051	copZ	heavy metal transport/detoxification protein	0.7867	248°	0.62	Exponential Growth
SAR11_0052		hypothetical protein	0.93667	261°	0.62	Exponential Growth
SAR11_0053	pulG	putative pseudo-pilin PulG	1.4533	266°	0.65	Exponential Growth
SAR11_0054	pilA	pilin	0.4366	263°	0.63	Exponential Growth
SAR11_0055		sulfate transporter/antisigma-factor antagonist STAS	0.70333	272°	0.5	Exponential Growth
SAR11_0056	spoIIA	sulfate transporter/antisigma-factor antagonist STAS	1.30333	264°	0.69	Exponential Growth
SAR11_0057	rsbW	anti-sigma regulatory factor (Ser/Thr protein kinase)	1.05	271°	0.6	Exponential Growth
SAR11_0058	pilC	type II secretion system PilC	0.89	267°	0.78	Exponential Growth
SAR11_0059	pilB	type II secretion system PilB	0.5034	285°	0.87	Exponential Growth
SAR11_0060	pilQ	type II secretion PilQ	1.32337	279°	0.81	Exponential Growth
SAR11_0061	pilP	type 4 fimbrial biogenesis protein PilP	0.6234	287°	0.74	Exponential Growth
SAR11_0062	pilO	type 4 fimbrial biogenesis protein PilO	0.28663	27°	0.62	Not in a cluster
SAR11_0063	pilMN	type II secretion	0.3967	73°	0.78	Stationary Phase
SAR11_0064	rsbU	sigma factor SigB regulation protein	0.78	266°	0.65	Exponential Growth
SAR11_0065	pilD	type II secretion PilD	0.47337	53°	0.43	Stationary Phase
SAR11_0067	fimC	membrane-bound pili assembly protein Fimc	0.74667	69°	0.7	Stationary Phase
SAR11_0068	pilY1	type II secretion PilY1	1.1	234°	0.69	Exponential Growth
SAR11_0069		PilX-type protein	0.47	228°	0.43	Not in a cluster
SAR11_0070		type IV pilus assembly protein PilW	0.36334	113°	0.5	Late Iron Stress
SAR11_0071		type IV pilin secretion protein	0.28	125°	0.07	Not in a cluster
SAR11_0072		putative PilV-like pilin protein	0.46667	88°	0.64	Stationary Phase
SAR11_0073		pilin protein PilU	0.4433	235°	0.53	Exponential Growth
SAR11_0074	pilT	type II secretion PilT	1.25997	260°	0.72	Exponential Growth
SAR11_0075		hypothetical protein	1.04663	85°	0.71	Stationary Phase
SAR11_0076		nucleoside-diphosphate-sugar epimerase	0.15	31°	0.32	Not in a cluster
SAR11_0077	trxB	thioredoxin reductase	0.98	268°	0.28	Not in a cluster
SAR11_0078		NAD dependent epimerase/dehydratase protein	1.62997	289°	0.48	Exponential Growth
SAR11_0079	ytoQ	hypothetical protein	0.65666	269°	0.46	Exponential Growth
SAR11_0080	aatA	aspartate transaminase	0.87667	258°	0.61	Exponential Growth
SAR11_0081	uvrB	excinuclease ABC subunit B	0.35334	148°	0.87	Not in a cluster
SAR11_0082		short-chain dehydrogenase	1.97333	76°	0.81	Stationary Phase
SAR11_0083	folB	dihydroneopterin aldolase	0.79333	61°	0.59	Stationary Phase
SAR11_0084	uvrC	excinuclease ABC subunit C	0.51333	77°	0.66	Stationary Phase
SAR11_0085	pgsA	CDP-diacylglycerol	0.81334	254°	0.72	Exponential Growth
SAR11_0086	ilvE	branched-chain amino acid aminotransferase	0.63	291°	0.63	Exponential Growth
SAR11_0087	petP	transcriptional regulator	0.96667	49°	0.65	Stationary Phase
SAR11_0088	petR	two-component system	1.33667	70°	0.74	Stationary Phase
SAR11_0089	envZ	osmolarity sensor protein EnvZ	0.67667	69°	0.65	Stationary Phase
SAR11_0090		hypothetical protein	0.24667	11°	0.38	Not in a cluster
SAR11_0091	lgt	prolipoprotein diacylglyceryl transferase	0.56	228°	0.78	Not in a cluster
SAR11_0092	cdfA	cyclopropane-fatty-acyl-phospholipid synthase	1.61333	63°	0.63	Stationary Phase
SAR11_0093		hypothetical protein	1.44666	75°	0.78	Stationary Phase
SAR11_0094	prsA	ribose-phosphate pyrophosphokinase	0.5166	250°	0.51	Exponential Growth
SAR11_0095	rplY	ribosomal 5S rRNA E-loop binding protein Ctc/L25/TL5	0.8466	283°	0.78	Exponential Growth
SAR11_0096	pth	peptidyl-tRNA hydrolase	0.34667	306°	0.77	Exponential Growth
SAR11_0097	ychF	translation-associated GTPase	1.13003	74°	0.77	Stationary Phase
SAR11_0098	fbcH	ubiquinol-cytochrome-c reductase	2.05337	266°	0.8	Exponential Growth
SAR11_0099	petB	ubiquinol-cytochrome-c reductase	1.4933	272°	0.75	Exponential Growth
SAR11_0100	petA	cytochrome b6-f complex iron-sulfur subunit	1.12	272°	0.79	Exponential Growth
SAR11_0101	spoU	rRNA methylase	0.69333	66°	0.75	Stationary Phase
SAR11_0102	hemF	coproporphyrinogen III oxidase	0.37666	50°	0.34	Not in a cluster
SAR11_0103	greA	transcription elongation factor	0.48333	275°	0.69	Exponential Growth
SAR11_0104	pcnB	poly(A) polymerase (PAP)	0.71667	268°	0.77	Exponential Growth
SAR11_0105	ispE	4-diphosphocytidyl-2-C-methyl-D-erythritol kinase	0.49	94°	0.74	Stationary Phase
SAR11_0106		TPR repeat-containing protein	0.43	103°	0.79	Stationary Phase
SAR11_0107		DNA-directed DNA polymerase	1.01333	77°	0.77	Stationary Phase
SAR11_0108	rnhB	ribonuclease HII (RNase HII)	0.72	60°	0.62	Stationary Phase
SAR11_0109	babIM	site-specific DNA methyltransferase	0.94666	269°	0.86	Exponential Growth
SAR11_0110	nah	salicylate 1-monooxygenase	0.78334	83°	0.82	Stationary Phase
SAR11_0111	mutY	A/G-specific adenine glycosylase	2.05333	77°	0.73	Stationary Phase
SAR11_0112		hypothetical protein	0.72667	52°	0.73	Stationary Phase
SAR11_0113		DsbA-like protein	1.21666	270°	0.65	Exponential Growth
SAR11_0114	smc	SMC family chromosome segregation protein	0.47	84°	0.64	Stationary Phase
SAR11_0115		transmembrane protein	1.53	252°	0.48	Exponential Growth
SAR11_0116	atpB	F0F1 ATP synthase subunit A	1.7567	268°	0.74	Exponential Growth
SAR11_0117	atpE	F0F1 ATP synthase subunit C	2.2633	265°	0.64	Exponential Growth
SAR11_0118		H+-transporting two-sector ATPase (subunit b')	1.24	276°	0.65	Exponential Growth
SAR11_0119	atpF	H+-transporting two-sector ATPase (subunit b)	1.48	283°	0.64	Exponential Growth
SAR11_0120	crtI	phytoene dehydrogenase	0.62	82°	0.8	Stationary Phase
SAR11_0121	crtB	phytoene synthase	1.49667	70°	0.75	Stationary Phase
SAR11_0122	crtY	lycopene cyclase	1.57333	79°	0.76	Stationary Phase
SAR11_0123		transmembrane protein	1.80003	79°	0.7	Stationary Phase
SAR11_0124	lytB	4-hydroxy-3-methylbut-2-enyl diphosphate reductase	0.78337	88°	0.7	Stationary Phase
SAR11_0125	thrB	homoserine kinase	0.88667	83°	0.66	Stationary Phase
SAR11_0126	rnhA	ribonuclease H (RNase H)	0.37	51°	0.56	Stationary Phase
SAR11_0127	pmpA	peroxisomal membrane protein a (pmp20)	0.67	267°	0.64	Exponential Growth
SAR11_0128	thrC	threonine synthase	0.91337	75°	0.61	Stationary Phase
SAR11_0129	surf1	surfeit locus protein 1	0.34666	254°	0.53	Exponential Growth
SAR11_0130	coxC	cytochrome-c oxidase	2.07663	261°	0.78	Exponential Growth
SAR11_0131	ctaG	cytochrome c oxidase assembly protein	1.05333	266°	0.8	Exponential Growth
SAR11_0132		serine protease inhibitor sgti	0.66334	293°	0.71	Exponential Growth
SAR11_0133	ctaB	cytochrome c oxidase assembly factor	0.82	261°	0.84	Exponential Growth
SAR11_0134	cox1	cytochrome-c oxidase	1.3	259°	0.79	Exponential Growth
SAR11_0135	coxB	cytochrome c oxidase polypeptide II (cytochrome aa3 subunit 2)	1.0834	267°	0.8	Exponential Growth
SAR11_0136		hypothetical protein	0.76	86°	0.66	Stationary Phase
SAR11_0137	dhlB	(S)-2-haloacid dehalogenase	0.67666	73°	0.77	Stationary Phase
SAR11_0138		transcriptional regulator	0.52334	97°	0.68	Stationary Phase
SAR11_0139		putative glutamate synthetas	1.0167	62°	0.25	Not in a cluster
SAR11_0140		DoxD-like family protein	0.74333	240°	0.3	Not in a cluster
SAR11_0141		ferredoxin-dependent glutamate synthase peptide	0.96667	40°	0.39	Not in a cluster
SAR11_0142		pirin	0.82333	291°	0.69	Exponential Growth
SAR11_0143	qor	quinone oxidoreductase	1.0734	275°	0.68	Exponential Growth
SAR11_0144		hypothetical protein	1.19	223°	0.59	Early Iron Stress
SAR11_0145	ubiA	4-hydroxybenzoate octaprenyltransferase	0.47667	68°	0.42	Stationary Phase
SAR11_0147		ABC transporter ATP-binding protein	0.56	66°	0.59	Stationary Phase
SAR11_0148	kdtA	3-deoxy-D-manno-octulosonic-acid transferase	2.31667	75°	0.68	Stationary Phase
SAR11_0149	lpxK	tetraacyldisaccharide 4'-kinase	0.68667	54°	0.53	Stationary Phase
SAR11_0151	htrB	lipid A biosynthesis lauroyl acyltransferase	1.67333	66°	0.62	Stationary Phase
SAR11_0152		hypothetical protein	0.48667	68°	0.79	Stationary Phase
SAR11_0153	purD	phosphoribosylamine--glycine ligase	0.34667	258°	0.46	Exponential Growth
SAR11_0154		N6-adenine-specific methylase	1.26667	79°	0.64	Stationary Phase
SAR11_0155	pgi	glucose-6-phosphate isomerase	1.31337	79°	0.71	Stationary Phase
SAR11_0156		hypothetical protein	0.3	115°	0.73	Late Iron Stress
SAR11_0157	lspA	lipoprotein signal peptidase	1.1033	89°	0.79	Stationary Phase
SAR11_0158	ileS	isoleucyl-tRNA synthetase	0.75	64°	0.74	Stationary Phase
SAR11_0159	ribF	riboflavin biosynthesis protein	1.57667	75°	0.77	Stationary Phase
SAR11_0160		haloacid dehalogenase-like hydrolase	0.53333	68°	0.72	Stationary Phase
SAR11_0161	groES	10 kDa chaperonin	2.34667	304°	0.4	Exponential Growth
SAR11_0162	groEL	60 kDa chaperonin	1.9667	290°	0.41	Exponential Growth
SAR11_0163		hypothetical protein	0.61333	334°	0.42	Not in a cluster
SAR11_0164	rlhE	ATP-dependent RNA helicase	0.7	275°	0.65	Exponential Growth
SAR11_0165	typA	GTP-binding protein	1.70663	276°	0.82	Exponential Growth
SAR11_0166		membrane protein	0.84337	226°	0.74	Not in a cluster
SAR11_0167		hypothetical protein	0.62667	255°	0.87	Exponential Growth
SAR11_0168		amine oxidase	0.8366	96°	0.84	Stationary Phase
SAR11_0169	pmbA	protein for maturation of antibiotic MccB17	1.07667	90°	0.84	Stationary Phase
SAR11_0170	tldD	protein that suppresses inhibitory activity of CsrA	0.94	147°	0.56	Late Iron Stress
SAR11_0171		rhodanese-related sulfurtransferase	0.39663	228°	0.31	Not in a cluster
SAR11_0172		hypothetical protein	0.52333	254°	0.7	Exponential Growth
SAR11_0173		2-hydroxy-6-oxo-2,4-heptadienoate hydrolase	0.77333	237°	0.86	Exponential Growth
SAR11_0174		hypothetical protein	0.33334	42°	0.35	Not in a cluster
SAR11_0175		DapA-like protein	0.82	89°	0.77	Stationary Phase
SAR11_0176	gmdA	GDP-mannose 4,6-dehydratase	1.8	77°	0.7	Stationary Phase
SAR11_0177		heptosyltransferase	1.74	75°	0.63	Stationary Phase
SAR11_0178		heat shock protein	0.91666	39°	0.6	Not in a cluster
SAR11_0180	ptrB	oligopeptidase B	0.2433	150°	0.54	Late Iron Stress
SAR11_0181	ibpA	heat shock protein A	1.1866	97°	0.75	Stationary Phase
SAR11_0182		hypothetical protein	0.63	239°	0.65	Exponential Growth
SAR11_0183		xanthine/uracil/vitamin C permease family protein	1.85	268°	0.69	Exponential Growth
SAR11_0184		phosphoribosyltransferase	0.58667	301°	0.66	Exponential Growth
SAR11_0185		hypothetical protein	0.41	330°	0.17	Not in a cluster
SAR11_0186	tag	DNA-3-methyladenine glycosylase I	0.94666	77°	0.78	Stationary Phase
SAR11_0187		DMT family permease	0.75333	104°	0.52	Stationary Phase
SAR11_0188	msrB	peptide methionine sulfoxide reductase	0.46	95°	0.68	Stationary Phase
SAR11_0189	sseA	thiosulfate sulfurtransferase	0.80666	90°	0.75	Stationary Phase
SAR11_0190	yhiL	HlyD family-like protein	0.69	259°	0.75	Exponential Growth
SAR11_0191		AcrB/AcrD/AcrF family protein (acriflavin resistance)	0.5933	261°	0.63	Exponential Growth
SAR11_0192		soluble lytic murein transglycosylase	0.36333	310°	0.11	Not in a cluster
SAR11_0193	gpmA	2,3-bisphosphoglycerate-dependent phosphoglycerate mutase	0.55667	74°	0.39	Stationary Phase
SAR11_0194		nucleotidyltransferase family protein	1.53334	70°	0.68	Stationary Phase
SAR11_0195		phosphotransferase enzyme family protein	1.19334	73°	0.74	Stationary Phase
SAR11_0196		cell division control protein 6	0.08	309°	0.47	Not in a cluster
SAR11_0197	ahcY	S-adenosyl-L-homocysteine hydrolase	1.5433	263°	0.83	Exponential Growth
SAR11_0198	chvG	two-component sensor histidine kinase	0.89666	74°	0.64	Stationary Phase
SAR11_0199	chvI	two-component system response regulator	1.03667	78°	0.81	Stationary Phase
SAR11_0200	polA	DNA polymerase I	0.97663	90°	0.7	Stationary Phase
SAR11_0201		YadG-like ABC transporter protein	0.30666	246°	0.7	Exponential Growth
SAR11_0202		biotin synthase	0.5566	255°	0.75	Exponential Growth
SAR11_0203		response regulator	0.8333	92°	0.06	Not in a cluster
SAR11_0204	speC	lysine/ornithine decarboxylase	1.8967	65°	0.6	Stationary Phase
SAR11_0205	dys2	deoxyhypusine synthase-like protein	1.0867	41°	0.6	Stationary Phase
SAR11_0206	speB1	arginase	1.6	68°	0.68	Stationary Phase
SAR11_0207	yhhQ	hypothetical protein	1.1367	257°	0.83	Exponential Growth
SAR11_0208	rpmB	50S ribosomal protein L28	0.68	277°	0.87	Exponential Growth
SAR11_0209	pyrD	dihydroorotate dehydrogenase	1.26	75°	0.78	Stationary Phase
SAR11_0210	lysK	lysyl-tRNA synthetase	0.52663	81°	0.34	Not in a cluster
SAR11_0211	trkH	potassium uptake protein	1.04	84°	0.8	Stationary Phase
SAR11_0213	ampG	muropeptide permease	0.22997	112°	0.49	Late Iron Stress
SAR11_0214		hypothetical protein	2.01	73°	0.66	Stationary Phase
SAR11_0215	tyrA	prephenate dehydrogenase	1.05667	73°	0.74	Stationary Phase
SAR11_0216	hisC	histidinol-phosphate aminotransferase	1.47667	74°	0.73	Stationary Phase
SAR11_0217	metX	homoserine O-acetyltransferase	1.33333	92°	0.72	Stationary Phase
SAR11_0218	metW	methionine biosynthesis protein	1.5	69°	0.7	Stationary Phase
SAR11_0219	gloB	hydroxyacylglutathione hydrolase cytoplasmic	2.32337	74°	0.7	Stationary Phase
SAR11_0220	rplU	50S ribosomal protein L21	0.9	310°	0.34	Not in a cluster
SAR11_0221	rpmA	50S ribosomal protein L27	1.4767	283°	0.7	Exponential Growth
SAR11_0222	obgE, yhbZ, obg, cgt	GTPase ObgE	0.57	279°	0.63	Exponential Growth
SAR11_0223	proB	glutamate 5-kinase	2.3433	70°	0.74	Stationary Phase
SAR11_0224	proA	gamma-glutamyl phosphate reductase	1.46663	73°	0.75	Stationary Phase
SAR11_0225	ybeN	nicotinate-nucleotide adenylyltransferase	1.48334	70°	0.7	Stationary Phase
SAR11_0226	ybeB	iojap-related protein	0.71	246°	0.47	Exponential Growth
SAR11_0227	ctpA	tail-specific proteinase	0.94333	245°	0.78	Exponential Growth
SAR11_0228	nudH	(di)nucleoside polyphosphate hydrolase	0.78	228°	0.57	Not in a cluster
SAR11_0229	atpC	ATP synthase epsilon chain (ATP synthase F1 sector epsilon subunit)	1.97333	270°	0.78	Exponential Growth
SAR11_0230	atpD	F0F1 ATP synthase subunit beta	2.6634	271°	0.74	Exponential Growth
SAR11_0231	atpG	F0F1 ATP synthase subunit gamma	1.6233	273°	0.77	Exponential Growth
SAR11_0232	atpA	F0F1 ATP synthase subunit alpha	2.2767	274°	0.72	Exponential Growth
SAR11_0233	atpH	H+-transporting two-sector ATPase (F0F1-type ATP synthase) delta chain	0.95667	290°	0.79	Exponential Growth
SAR11_0234	priA	primosomal protein N	1.38667	80°	0.78	Stationary Phase
SAR11_0235	pdhD	dihydrolipoyl dehydrogenase	0.1967	337°	0.91	Not in a cluster
SAR11_0236	sucB	2-oxoglutarate dehydrogenase complex E2 component	0.67667	323°	0.5	Not in a cluster
SAR11_0237	kgd	alpha-ketoglutarate decarboxylase	0.47667	56°	0.64	Stationary Phase
SAR11_0238	sucD	succinyl-CoA synthetase alpha chain (SCS-alpha)	0.74663	309°	0.65	Not in a cluster
SAR11_0239	sucC	succinyl-CoA synthetase beta chain (SCS-beta)	0.5334	311°	0.69	Not in a cluster
SAR11_0240	mdh	malate dehydrogenase	1.04	299°	0.66	Exponential Growth
SAR11_0241	mmsA	methylmalonate-semialdehyde dehydrogenase [acylating] (MMSDH)	1.11	277°	0.72	Exponential Growth
SAR11_0242	sdhB	succinate dehydrogenase iron-sulfur subunit	0.73667	67°	0.7	Stationary Phase
SAR11_0243	sdhA	succinate dehydrogenase flavoprotein subunit	0.7534	249°	0.74	Exponential Growth
SAR11_0244		membrane portion of succinate dehydrogenase	0.69333	278°	0.76	Exponential Growth
SAR11_0245	asd	aspartate-semialdehyde dehydrogenase	0.14666	78°	0.12	Not in a cluster
SAR11_0246	dmdA	putative dimethyl sulfoniopropionate demethylase	0.63667	73°	0.46	Stationary Phase
SAR11_0247	mhpC	hydrolase	0.68333	88°	0.53	Stationary Phase
SAR11_0248	fadD	acyl-CoA synthetase (AMP-forming)/AMP-acid ligase II	0.34337	146°	0.42	Not in a cluster
SAR11_0249	mmgC	acyl-CoA dehydrogenase	0.70667	85°	0.77	Stationary Phase
SAR11_0250	leuB	3-isopropylmalate dehydrogenase	0.98663	353°	0.43	Not in a cluster
SAR11_0251	leuD	3-isopropylmalate dehydratase	2.04003	70°	0.69	Stationary Phase
SAR11_0252	leuC	isopropylmalate isomerase large subunit	0.5934	14°	0.75	Not in a cluster
SAR11_0253	rplS	50S ribosomal protein L19	0.55333	315°	0.83	Not in a cluster
SAR11_0254	trmD	tRNA (guanine-N(1)-)-methyltransferase	1.3433	278°	0.77	Exponential Growth
SAR11_0255	rpsP	30S ribosomal protein S16	0.8833	272°	0.6	Exponential Growth
SAR11_0256	ffh	signal recognition particle protein	0.2833	342°	0.48	Not in a cluster
SAR11_0257	dapF	diaminopimelate epimerase (DAP epimerase)	0.32	45°	0.25	Not in a cluster
SAR11_0258	ftsY	cell division particle	1.40667	77°	0.64	Stationary Phase
SAR11_0259		hypothetical protein	1.98003	120°	0.63	Late Iron Stress
SAR11_0260		transporter	0.27	203°	0.47	Early Iron Stress
SAR11_0262		transmembrane protein	0.4433	73°	0.47	Stationary Phase
SAR11_0263		amidase	0.3033	249°	0.68	Exponential Growth
SAR11_0264		mannitol transporter	0.7133	253°	0.73	Exponential Growth
SAR11_0265		mannitol transporter	1.3066	262°	0.76	Exponential Growth
SAR11_0266		TRAP dicarboxylate transporter - DctP subunit (mannitol/chloroaromatic compounds)	0.77	233°	0.7	Exponential Growth
SAR11_0267	msmX	ABC sugar transporter	0.98	77°	0.74	Stationary Phase
SAR11_0268	msmX2	ABC sugar transporter	0.96667	78°	0.78	Stationary Phase
SAR11_0269	ycjP	putative ABC transport protein	0.96667	78°	0.78	Stationary Phase
SAR11_0270		binding-protein dependent transport system inner membrane protein	0.65334	244°	0.43	Exponential Growth
SAR11_0271		putative ABC transporter solute-binding protein	0.9267	245°	0.71	Exponential Growth
SAR11_0272	adhP	alcohol dehydrogenase (Zn containing) (adh-5)	0.6533	55°	0.2	Not in a cluster
SAR11_0273	stc	transcriptional regulator	0.7433	73°	0.39	Stationary Phase
SAR11_0274		major facilitator superfamily transporter	0.79997	76°	0.58	Stationary Phase
SAR11_0275		dehydrogenase	0.91334	266°	0.71	Exponential Growth
SAR11_0276	glcF	(S)-2-hydroxy-acid oxidase	1.11333	71°	0.79	Stationary Phase
SAR11_0277	glcE	(S)-2-hydroxy-acid oxidase	0.85333	71°	0.77	Stationary Phase
SAR11_0278	glcD	(S)-2-hydroxy-acid oxidase	0.5267	190°	0.19	Not in a cluster
SAR11_0279	aspC	aspartate transaminase	0.4233	358°	0.25	Not in a cluster
SAR11_0280	ildD	L-lactate dehydrogenase	0.9	266°	0.73	Exponential Growth
SAR11_0281		hypothetical protein	0.27	306°	0.81	Exponential Growth
SAR11_0282		hypothetical protein	0.18333	293°	0.35	Exponential Growth
SAR11_0282		hypothetical protein	0.77333	71°	0.51	Stationary Phase
SAR11_0283	ccmG	cytochrome c biogenesis protein CcmG	0.77	39°	0.52	Not in a cluster
SAR11_0284	ccmF	cytochrome c-type biogenesis protein	0.42667	91°	0.65	Stationary Phase
SAR11_0285	ccmE	cytochrome c-type biogenesis protein	0.83	262°	0.39	Exponential Growth
SAR11_0286	ccmD	heme exporter protein D	0.53333	217°	0.06	Not in a cluster
SAR11_0287	ccmC	heme exporter protein	0.65663	138°	0.67	Late Iron Stress
SAR11_0288	ccmB	hypothetical protein	0.80666	99°	0.55	Stationary Phase
SAR11_0289	yciB	intracellular septation protein A	1.42	244°	0.61	Exponential Growth
SAR11_0290		hypothetical protein	0.58667	264°	0.28	Not in a cluster
SAR11_0291	ybhL	integral membrane protein	0.51667	275°	0.2	Not in a cluster
SAR11_0292	tas	aldo/keto reductase-family protein	0.34333	348°	0.48	Not in a cluster
SAR11_0293		hypothetical protein	0.41	60°	0.43	Stationary Phase
SAR11_0294	argG	argininosuccinate synthase (citrulline--aspartate ligase)	0.74	85°	0.75	Stationary Phase
SAR11_0295	frnE	polyketide biosynthesis dithiol-disulfide isomerase	0.18333	92°	0.47	Stationary Phase
SAR11_0296		transmembrane protein	1.82333	247°	0.57	Exponential Growth
SAR11_0297		phosphate-starvation-inducible E	1.94	253°	0.69	Exponential Growth
SAR11_0298		DNA photolyase-like protein	0.29334	113°	0.39	Not in a cluster
SAR11_0299		transmembrane protein	0.33333	140°	0.58	Late Iron Stress
SAR11_0300		glutamine amidotransferase class-I	0.23	172°	0.55	Early Iron Stress
SAR11_0301	marC	MarC family protein	0.49333	229°	0.89	Not in a cluster
SAR11_0302	yqaA	putative transmembrane protein	0.47	132°	0.46	Not in a cluster
SAR11_0303		deoxyribodipyrimidine photolyase-related protein	0.86667	97°	0.74	Stationary Phase
SAR11_0304		short chain dehydrogenase	0.3667	220°	0.37	Early Iron Stress
SAR11_0305	yliI	glucose dehydrogenase (pyrroloquinoline-quinone) precursor	0.56334	163°	0.52	Not in a cluster
SAR11_0306		hypothetical protein	0.34334	98°	0.27	Not in a cluster
SAR11_0307	folD	methylenetetrahydrofolate dehydrogenase	0.28333	285°	0.53	Exponential Growth
SAR11_0308		mechanosensitive ion channel	0.41	249°	0.73	Exponential Growth
SAR11_0309	hemD	uroporphyrinogen III synthase HEM4	0.88334	75°	0.72	Stationary Phase
SAR11_0310	hemC	hydroxymethylbilane synthase	0.64	73°	0.72	Stationary Phase
SAR11_0311	ygjD	O-sialoglycoprotein endopeptidase	0.74337	88°	0.74	Stationary Phase
SAR11_0312		sulfotransferase domain-containing protein	0.55667	89°	0.5	Stationary Phase
SAR11_0313		hypothetical protein	1.88	68°	0.74	Stationary Phase
SAR11_0314	acsA	acetyl-CoA synthase	0.8467	249°	0.71	Exponential Growth
SAR11_0315		potential esterase	0.31333	96°	0.37	Not in a cluster
SAR11_0316	yjcG	SSF family Na(+)/solute symporter	0.9734	263°	0.55	Exponential Growth
SAR11_0317	rpe	ribulose-phosphate 3-epimerase	0.9533	78°	0.86	Stationary Phase
SAR11_0318		hypothetical protein	2.00663	76°	0.66	Stationary Phase
SAR11_0319	purH	bifunctional purine biosynthesis protein	0.98667	84°	0.79	Stationary Phase
SAR11_0321	phhB	putative pterin-4-alpha-carbinolamine dehydratase	0.2	192°	0.53	Early Iron Stress
SAR11_0322		hypothetical protein	0.22666	9°	0.23	Not in a cluster
SAR11_0323	ubiH	putative ubiquinone biosynthesis monooxgenase COQ6	1.32	73°	0.69	Stationary Phase
SAR11_0324	ftsK	cell division protein	0.3734	158°	0.29	Not in a cluster
SAR11_0325		outer membrane lipoprotein carrier protein	0.56666	74°	0.46	Stationary Phase
SAR11_0326		putative acetyltransferase	0.50666	95°	0.79	Stationary Phase
SAR11_0327		histidine triad (HIT) protein	0.62333	246°	0.65	Exponential Growth
SAR11_0328	hisE	phosphoribosyl-ATP diphosphatase	0.60333	82°	0.62	Stationary Phase
SAR11_0329	hisF	imidazole glycerol phosphate synthase subunit of HisF	0.6633	232°	0.52	Not in a cluster
SAR11_0330	hisA	phosphoribosylformimino-5-aminoimidazole carboxamide ribotide isomerase	0.46	125°	0.46	Not in a cluster
SAR11_0331	hisH	imidazole glycerol phosphate synthase subunit of HisH	1.29	61°	0.63	Stationary Phase
SAR11_0332	hisB	imidazoleglycerol-phosphate dehydratase	0.88	248°	0.48	Exponential Growth
SAR11_0333	hslV	ATP-dependent protease peptidase subunit	1.3434	79°	0.4	Stationary Phase
SAR11_0334	hslU	ATP-dependent protease ATP-binding subunit	1.55663	295°	0.1	Not in a cluster
SAR11_0335		Smr (small MutS related) protein	0.70334	131°	0.38	Not in a cluster
SAR11_0336		translocase	0.8133	142°	0.65	Late Iron Stress
SAR11_0337	fxsA	cytoplasmic membrane protein	0.5667	174°	0.77	Early Iron Stress
SAR11_0338	secB	protein export chaperone	0.14666	124°	0.55	Late Iron Stress
SAR11_0339	dnaQ	DNA polymerase III	0.76003	89°	0.69	Stationary Phase
SAR11_0340	coaE	dephospho-CoA kinase	0.84	73°	0.75	Stationary Phase
SAR11_0341	aroE	shikimate 5-dehydrogenase	1.59	68°	0.65	Stationary Phase
SAR11_0342	orfE	Maf-like protein	0.98667	71°	0.71	Stationary Phase
SAR11_0343		hypothetical protein	2.00003	74°	0.76	Stationary Phase
SAR11_0344	hemE	uroporphyrinogen decarboxylase	0.87	65°	0.73	Stationary Phase
SAR11_0346	hemH	ferrochelatase	0.9534	80°	0.85	Stationary Phase
SAR11_0347		cytochrome functioning/assembly related protein	0.24667	66°	0.53	Stationary Phase
SAR11_0348	rho	transcription termination factor Rho	1.41	286°	0.59	Exponential Growth
SAR11_0349		O-linked N-acetylglucosamine transferase	1.89	81°	0.76	Stationary Phase
SAR11_0350	trmE	tRNA modification GTPase	0.94334	87°	0.85	Stationary Phase
SAR11_0351	gidA	tRNA uridine 5-carboxymethylaminomethyl modification enzyme GidA	0.92	94°	0.75	Stationary Phase
SAR11_0352	gidB	glucose inhibited division protein	0.89666	70°	0.73	Stationary Phase
SAR11_0353		ParA family ATPase for plasmid partitioning and other plasmid related functions	0.33667	123°	0.65	Late Iron Stress
SAR11_0354	parB	chromosome partitioning protein	0.22	337°	0.25	Not in a cluster
SAR11_0355	holA	DNA-directed DNA polymerase III	0.54	51°	0.61	Stationary Phase
SAR11_0356		hypothetical protein	0.61667	57°	0.57	Stationary Phase
SAR11_0357	leuS	leucyl-tRNA synthetase	0.4133	56°	0.46	Stationary Phase
SAR11_0358		hypothetical protein	0.54663	321°	0.41	Not in a cluster
SAR11_0359		putative porin	0.2966	260°	0.5	Exponential Growth
SAR11_0360		thiamine monophosphate synthase	0.84	64°	0.69	Stationary Phase
SAR11_0361	yggS	hypothetical protein	0.6	94°	0.75	Stationary Phase
SAR11_0362		hypothetical protein	1.98	75°	0.7	Stationary Phase
SAR11_0363		bipartite response regulator	0.61	78°	0.85	Stationary Phase
SAR11_0364	frk	fructokinase	0.5467	242°	0.64	Exponential Growth
SAR11_0365	nth	endonuclease III	1.59666	73°	0.8	Stationary Phase
SAR11_0366	dapB	dihydrodipicolinate reductase	0.84	72°	0.76	Stationary Phase
SAR11_0367		chaperone protein	1.31	271°	0.54	Exponential Growth
SAR11_0368	dnaK	chaperone protein	1.41	301°	0.38	Exponential Growth
SAR11_0369	grpE	GrpE protein (HSP-70 cofactor)	1.73333	294°	0.61	Exponential Growth
SAR11_0370		HAM1-like protein	0.21333	280°	0.53	Exponential Growth
SAR11_0371		transmembrane receptor	1.11	78°	0.69	Stationary Phase
SAR11_0372		methylase or methyltransferase	0.90333	91°	0.79	Stationary Phase
SAR11_0374		phospholipid-binding domain-containing protein	0.82	265°	0.45	Exponential Growth
SAR11_0375	maeB	malic enzyme	1.0034	237°	0.44	Exponential Growth
SAR11_0376	mviN	virulence factor MviN-like	0.56333	91°	0.54	Stationary Phase
SAR11_0377	trpS	tryptophanyl-tRNA synthetase	0.79667	94°	0.71	Stationary Phase
SAR11_0378		NifU-like domain-containing protein	0.46	90°	0.71	Stationary Phase
SAR11_0379	bax	Bax protein (hydrolyses peptidoglycan)	1.33003	268°	0.73	Exponential Growth
SAR11_0380	cda1	polysaccharide deacetylase	0.33334	113°	0.49	Late Iron Stress
SAR11_0381		hypothetical protein	0.53667	71°	0.69	Stationary Phase
SAR11_0382	fur	ferric uptake regulation protein	0.65	64°	0.93	Stationary Phase
SAR11_0383	miaB	tRNA-i(6)A37 modification enzyme	1.74663	79°	0.68	Stationary Phase
SAR11_0384	phoH	PhoH-like protein	0.32333	153°	0.72	Late Iron Stress
SAR11_0385		hypothetical protein	0.57333	68°	0.68	Stationary Phase
SAR11_0386	lnt	apolipoprotein N-acyltransferase (copper homeostasis protein)	1.48333	79°	0.58	Stationary Phase
SAR11_0387	metK	S-adenosylmethionine synthetase	0.99337	268°	0.8	Exponential Growth
SAR11_0388	nusA	transcription termination factor	1.1033	284°	0.75	Exponential Growth
SAR11_0389	infB	protein translation initiation factor 2	0.4267	18°	0.63	Not in a cluster
SAR11_0390	rbfA	ribosome-binding factor A	0.62333	51°	0.74	Stationary Phase
SAR11_0391		ribosomal protein S15	0.2	345°	0.87	Not in a cluster
SAR11_0392	pnp	polynucleotide phosphorylase/polyadenylase	2.27667	273°	0.69	Exponential Growth
SAR11_0393		putative SAM-dependent methyltransferase	0.89667	290°	0.7	Exponential Growth
SAR11_0394		hypothetical protein	0.56667	102°	0.77	Stationary Phase
SAR11_0395	fabI	enoyl-[acyl-carrier-protein] reductase (NADH2)	1.07667	273°	0.59	Exponential Growth
SAR11_0396	fabB	3-oxoacyl-[acyl-carrier-protein] synthase	1.07	254°	0.66	Exponential Growth
SAR11_0397	fabA	3-hydroxydecanoyl-(acyl carrier protein) dehydratase	0.57	258°	0.53	Exponential Growth
SAR11_0398		ferric uptake regulator family protein	0.82333	80°	0.47	Stationary Phase
SAR11_0399	rbr	rubrerythrin	1.4333	143°	0.04	Not in a cluster
SAR11_0400	glpC	anaerobic glycerol-3-phosphate dehydrogenase subunit C	0.8133	96°	0.55	Stationary Phase
SAR11_0401		hypothetical protein	0.75	172°	0.62	Early Iron Stress
SAR11_0402		hypothetical protein	0.97334	72°	0.63	Stationary Phase
SAR11_0403	moeB	molybdopterin biosynthesis protein	1.43667	80°	0.61	Stationary Phase
SAR11_0404	dut	deoxyuridine 5'-triphosphate nucleotidohydrolase	0.43667	97°	0.64	Stationary Phase
SAR11_0405	dfp	phosphopantothenoylcysteine decarboxylase	0.23	261°	0.61	Exponential Growth
SAR11_0406	aarF	ubiquinone biosynthesis protein	0.23667	136°	0.81	Late Iron Stress
SAR11_0407	ubiE	ubiquinone/menaquinone biosynthesis methyltransferase	0.4433	119°	0.66	Late Iron Stress
SAR11_0408	mutM	formamidopyrimidine-DNA glycosylase	1.5	64°	0.62	Stationary Phase
SAR11_0409	rpsT	ribosomal protein S20	0.57667	299°	0.78	Exponential Growth
SAR11_0410	dnaA	chromosomal replication initiator protein	0.76666	293°	0.8	Exponential Growth
SAR11_0411	dnaN	DNA polymerase III	0.54	274°	0.71	Exponential Growth
SAR11_0412	plsC	1-acyl-sn-glycerol-3-phosphate acyltransferase	0.29667	111°	0.68	Late Iron Stress
SAR11_0413	lysA	diaminopimelate decarboxylase	0.61667	81°	0.71	Stationary Phase
SAR11_0414		hypothetical protein	0.53	93°	0.77	Stationary Phase
SAR11_0415	argH	argininosuccinate lyase	1.00333	85°	0.8	Stationary Phase
SAR11_0416	tlpA	thiol:disulfide interchange protein	1.10333	250°	0.68	Exponential Growth
SAR11_0417		putative serine esterase	0.35	147°	0.51	Late Iron Stress
SAR11_0418	mcrA	5-methylcytosine-specific restriction enzyme A	0.57997	111°	0.74	Late Iron Stress
SAR11_0419	coq7	COQ7 family protein	0.85337	80°	0.8	Stationary Phase
SAR11_0420	dsbB	disulfide bond formation protein	1.05334	84°	0.82	Stationary Phase
SAR11_0421	dedA	DedA family protein	0.4333	236°	0.43	Exponential Growth
SAR11_0422	faa1	putative long-chain-fatty-acid--CoA ligase (long-chain acyl-CoA synthetase)	1.46	81°	0.84	Stationary Phase
SAR11_0423	carD	hypothetical protein	1.23337	272°	0.78	Exponential Growth
SAR11_0424	fdxA	ferredoxin	0.55667	62°	0.81	Stationary Phase
SAR11_0425		hypothetical protein	1.00333	69°	0.81	Stationary Phase
SAR11_0426	suv3	ATP-dependent helicase	1.00333	82°	0.88	Stationary Phase
SAR11_0427		thioesterase superfamily protein	0.47334	98°	0.65	Stationary Phase
SAR11_0428	thlA	acetyl-CoA acetyltransferase	1.11334	82°	0.79	Stationary Phase
SAR11_0429	aceE	pyruvate dehydrogenase (lipoamide) E1 component	0.9833	268°	0.83	Exponential Growth
SAR11_0430	aceF	dihydrolipoamide S-acetyltransferase	0.40333	331°	0.73	Not in a cluster
SAR11_0431	ydeD	transporter	0.46666	72°	0.31	Not in a cluster
SAR11_0432	bacA	bacitracin resistance protein (putative undecaprenol kinase)	0.48333	83°	0.48	Stationary Phase
SAR11_0433	gltD	putative oxidoreductase	2.73	90°	0.75	Stationary Phase
SAR11_0434	gltB	glutamate synthase large subunit	2.21997	104°	0.64	Stationary Phase
SAR11_0435		nucleoside-diphosphate-sugar epimerase	0.99666	85°	0.69	Stationary Phase
SAR11_0436		alpha/beta hydrolase fold protein	1.00666	82°	0.61	Stationary Phase
SAR11_0437	capM	glycosyl transferase	0.52	109°	0.63	Not in a cluster
SAR11_0438	thrS	threonyl-tRNA synthetase	0.25334	105°	0.76	Not in a cluster
SAR11_0439	infC	translation initiation factor IF-3	1.0667	80°	0.77	Stationary Phase
SAR11_0440	rpmI	50S ribosomal protein L35	1.2467	296°	0.54	Exponential Growth
SAR11_0441	rplT	50S ribosomal protein L20	0.41	357°	0.87	Not in a cluster
SAR11_0442	pheS	phenylalanyl-tRNA synthetase subunit alpha	0.3133	288°	0.62	Exponential Growth
SAR11_0443	pheT	phenylalanine-tRNA ligase	1.10003	73°	0.79	Stationary Phase
SAR11_0444	lepA	GTP-binding protein LepA	0.1867	346°	0.13	Not in a cluster
SAR11_0445		methyltransferase FkbM	1.78667	78°	0.72	Stationary Phase
SAR11_0446	gyrB	DNA topoisomerase (ATP-hydrolyzing) chain B (DNA gyrase B)	0.2933	89°	0.32	Not in a cluster
SAR11_0447	regB	sensor histidine kinase	1.21667	83°	0.81	Stationary Phase
SAR11_0448	cobT	cobalamin biosynthesis protein CobT	1.1867	77°	0.68	Stationary Phase
SAR11_0449	cobS	cobalamin biosynthesis protein CobS	0.4367	266°	0.8	Exponential Growth
SAR11_0450		molecular chaperone	0.35667	129°	0.68	Late Iron Stress
SAR11_0451		BolA-like protein	0.34666	13°	0.64	Not in a cluster
SAR11_0452	aroB	3-dehydroquinate synthase	0.5433	83°	0.83	Stationary Phase
SAR11_0453	aroK	shikimate kinase	0.64333	86°	0.66	Stationary Phase
SAR11_0454		hypothetical protein	0.92333	232°	0.28	Not in a cluster
SAR11_0455		hypothetical protein	0.96003	255°	0.32	Not in a cluster
SAR11_0456	def	peptide deformylase	0.41	87°	0.77	Stationary Phase
SAR11_0457	fmt	methionyl-tRNA formyltransferase	1.19997	73°	0.73	Stationary Phase
SAR11_0458	truA	tRNA pseudouridine synthase A	1.77334	75°	0.72	Stationary Phase
SAR11_0459	set1	nuclear protein SET	0.61334	312°	0.8	Not in a cluster
SAR11_0460	acuC	histone deacetylase family protein	1.03667	77°	0.78	Stationary Phase
SAR11_0461		hypothetical protein	0.39	338°	0.42	Not in a cluster
SAR11_0462	dapE	succinyl-diaminopimelate desuccinylase	0.5834	71°	0.6	Stationary Phase
SAR11_0463	dapD	2,3,4,5-tetrahydropyridine-2-carboxylate N-succinyltransferase	0.6633	216°	0.43	Early Iron Stress
SAR11_0464		HAD-superfamily hydrolase	0.54667	57°	0.39	Stationary Phase
SAR11_0465	argB	acetylglutamate kinase	0.40333	11°	0.47	Not in a cluster
SAR11_0466	yidC	putative inner membrane protein translocase component YidC	1.45	274°	0.82	Exponential Growth
SAR11_0467		hypothetical protein	0.76997	298°	0.9	Not in a cluster
SAR11_0468		ribonuclease P protein	0.46	346°	0.74	Not in a cluster
SAR11_0469		DedA family protein	0.91	80°	0.53	Stationary Phase
SAR11_0470		hypothetical protein	0.89667	103°	0.61	Stationary Phase
SAR11_0471		hypothetical protein	1.0467	101°	0.61	Stationary Phase
SAR11_0472	dcd	deoxycytidine triphosphate deaminase	0.5633	172°	0.5	Early Iron Stress
SAR11_0473	murA	UDP-N-acetylglucosamine 1-carboxyvinyltransferase	0.87667	81°	0.86	Stationary Phase
SAR11_0474		hypothetical protein	1.45	69°	0.76	Stationary Phase
SAR11_0475	hisD	histidinol dehydrogenase	0.84	78°	0.82	Stationary Phase
SAR11_0476	infA	translation initiation factor IF-1	0.81663	290°	0.64	Exponential Growth
SAR11_0477	cspE	cold shock protein	0.99	76°	0.52	Stationary Phase
SAR11_0478	hisS	histidyl-tRNA synthetase	0.56334	2°	0.38	Not in a cluster
SAR11_0479	hisZ	ATP phosphoribosyltransferase regulatory subunit	1.41333	63°	0.64	Stationary Phase
SAR11_0480	hisG	ATP phosphoribosyltransferase catalytic subunit	0.85	68°	0.69	Stationary Phase
SAR11_0481	rmuC	DNA recombination protein	0.27667	171°	0.71	Early Iron Stress
SAR11_0482		hypothetical protein	0.42666	62°	0.6	Stationary Phase
SAR11_0483	sbcB	exodeoxyribonuclease I	0.15334	258°	0.22	Not in a cluster
SAR11_0484	trxA	thioredoxin 1	0.86663	50°	0.36	Not in a cluster
SAR11_0485	folC	FolC bifunctional protein (folylpolyglutamate synthase/dihydrofolate synthase)	1.01334	100°	0.7	Stationary Phase
SAR11_0486	accD	acetyl-coenzyme A carboxylase carboxyl transferase subunit beta	0.7033	191°	0.57	Early Iron Stress
SAR11_0487	trpA	tryptophan synthase subunit alpha	1.07667	62°	0.7	Stationary Phase
SAR11_0488	trpB	tryptophan synthase subunit beta	0.63	41°	0.37	Not in a cluster
SAR11_0489	trpF	N-(5'-phosphoribosyl)anthranilate isomerase	1.43	71°	0.73	Stationary Phase
SAR11_0490	pyrF	orotidine 5'-phosphate decarboxylase	1.8167	71°	0.71	Stationary Phase
SAR11_0491	himD	integration host factor beta-subunit (IHF-beta)	1.14667	52°	0.69	Stationary Phase
SAR11_0492	rpsA	30S ribosomal protein S1	1.3766	282°	0.76	Exponential Growth
SAR11_0493	cmk	cytidylate kinase	0.84334	50°	0.63	Stationary Phase
SAR11_0494	aroA	3-phosphoshikimate 1-carboxyvinyltransferase	1.47	70°	0.69	Stationary Phase
SAR11_0495	yhbG	sulfate/thiosulfate import ATP-binding protein CysA	0.35667	44°	0.17	Not in a cluster
SAR11_0496		hypothetical protein	0.71333	314°	0.53	Not in a cluster
SAR11_0497	gutQ	arabinose 5-phosphate isomerase	0.8167	70°	0.82	Stationary Phase
SAR11_0498	rnd	ribonuclease D	0.51667	248°	0.37	Exponential Growth
SAR11_0499		NADH-ubiquinone oxireductase	0.53667	300°	0.71	Exponential Growth
SAR11_0500		hypothetical protein	1.98667	276°	0.68	Exponential Growth
SAR11_0501		YadH-like ABC-2-type transport protein	0.53333	262°	0.51	Exponential Growth
SAR11_0502	argD	acetylornithine aminotransferase	0.81337	90°	0.72	Stationary Phase
SAR11_0503	argF	ornithine carbamoyltransferase	1.45	75°	0.78	Stationary Phase
SAR11_0504	cycM	cytochrome c	1.55	264°	0.78	Exponential Growth
SAR11_0505	kdsB	3-deoxy-manno-octulosonate cytidylyltransferase	0.71	92°	0.75	Stationary Phase
SAR11_0506	pheA	prephenate dehydratase	0.36333	271°	0.66	Exponential Growth
SAR11_0507	dnaX	DNA-directed DNA polymerase gamma/tau subunit	0.4267	64°	0.57	Stationary Phase
SAR11_0508	ybaB	hypothetical protein	0.21666	62°	0.56	Stationary Phase
SAR11_0509	recR	RecR-like protein	0.28333	234°	0.05	Not in a cluster
SAR11_0510	glcB	malate synthase G	1.0033	277°	0.73	Exponential Growth
SAR11_0511	accA	acetyl-CoA carboxylase	1.0933	141°	0.5	Late Iron Stress
SAR11_0512	secA	preprotein translocase SecA	0.6334	24°	0.34	Not in a cluster
SAR11_0513	argJ	ArgJ family protein	1.58333	73°	0.74	Stationary Phase
SAR11_0514		hypothetical protein	1.26667	68°	0.68	Stationary Phase
SAR11_0515	ubiG	3-demethylubiquinone-9 3-methyltransferase	0.7	70°	0.75	Stationary Phase
SAR11_0516	lysC	aspartate kinase	1.45333	74°	0.82	Stationary Phase
SAR11_0517	ispG, gcpE	4-hydroxy-3-methylbut-2-en-1-yl diphosphate synthase	0.3266	110°	0.41	Not in a cluster
SAR11_0518	prfA	protein release factor class I	0.57667	29°	0.52	Not in a cluster
SAR11_0519	hemK	hypothetical protein	0.28	65°	0.38	Stationary Phase
SAR11_0520		hypothetical protein	0.58	277°	0.42	Exponential Growth
SAR11_0521	yebA	M23/M37 peptidase	0.80667	265°	0.82	Exponential Growth
SAR11_0523		glucose-6-phosphate isomerase-like protein	1.1667	272°	0.72	Exponential Growth
SAR11_0524		hypothetical protein	0.58	360°	0.39	Not in a cluster
SAR11_0525		NAD-dependent epimerase/dehydratase family protein	1.08	67°	0.46	Stationary Phase
SAR11_0526		NAD-dependent epimerase/dehydratase family protein	1.72337	71°	0.65	Stationary Phase
SAR11_0527		acetolactate synthase II large chain	0.74	74°	0.88	Stationary Phase
SAR11_0528	smtA	protein-L-isoaspartate(D-aspartate) O-methyltransferase	0.36334	260°	0.68	Exponential Growth
SAR11_0529		zinc-containing alcohol dehydrogenase	0.5467	90°	0.66	Stationary Phase
SAR11_0530		cyclopropane-fatty-acyl-phospholipid synthase	0.52337	80°	0.71	Stationary Phase
SAR11_0531		FabG-like protein	0.8166	247°	0.71	Exponential Growth
SAR11_0532		FAD oxidase family protein	0.99	71°	0.64	Stationary Phase
SAR11_0533		methyltransferase	1.09667	74°	0.57	Stationary Phase
SAR11_0534		aminotransferase	0.91333	81°	0.76	Stationary Phase
SAR11_0535		deoxynucleotidase	1.17	49°	0.72	Stationary Phase
SAR11_0536	tktC	transketolase family protein	1.2	73°	0.73	Stationary Phase
SAR11_0537	tktN	transketolase	0.7566	77°	0.74	Stationary Phase
SAR11_0538		UDP-glucose 4 epimerase	0.52	91°	0.73	Stationary Phase
SAR11_0539	rfaE	cytidylyltransferase/carbohydrate (or pyrimidine) kinase	0.83667	66°	0.63	Stationary Phase
SAR11_0540	spsA	SpsA-like glycosyl transferase	0.61666	86°	0.67	Stationary Phase
SAR11_0541	rfbB	dtdpglucose 4,6-dehydratase	0.6267	79°	0.58	Stationary Phase
SAR11_0542		unknown membrane protein	1.40997	65°	0.59	Stationary Phase
SAR11_0543		unknown membrane protein	1.25667	59°	0.6	Stationary Phase
SAR11_0544		unknown membrane protein	0.58	49°	0.39	Stationary Phase
SAR11_0545	gmhA	phosphoheptose isomerase	0.59	64°	0.32	Not in a cluster
SAR11_0546	gmhB	D-glycero-D-manno-heptose 1,7 bisphophate phosphatase	1.05334	70°	0.68	Stationary Phase
SAR11_0547		D amino acid oxidase (DAO) family protein	1.56667	67°	0.57	Stationary Phase
SAR11_0548		unknown membrane protein	0.99334	65°	0.41	Stationary Phase
SAR11_0549		unknown membrane protein	1.05	45°	0.5	Stationary Phase
SAR11_0550	rfaG	glycosyl transferase family protein	0.90333	60°	0.48	Stationary Phase
SAR11_0551		glycosyl transferase family protein	1.25666	75°	0.54	Stationary Phase
SAR11_0552	lgtF	SpsA-like protein	0.22	354°	0.76	Not in a cluster
SAR11_0553		DegT/DnrJ/EryC1/StrS aminotransferase	0.51333	258°	0.67	Exponential Growth
SAR11_0554		carbamoyltransferase	0.5633	113°	0.68	Late Iron Stress
SAR11_0555		CMAS family protein	0.39667	68°	0.47	Stationary Phase
SAR11_0556		glycosyl transferase	0.74334	55°	0.62	Stationary Phase
SAR11_0557		glycosyl transferase family protein	0.68333	102°	0.6	Stationary Phase
SAR11_0558		cyclopropane-fatty-acyl-phospholipid	0.42666	41°	0.6	Stationary Phase
SAR11_0559	rfaK	1,2-N-acetylglucosaminetransferase	1.09333	60°	0.6	Stationary Phase
SAR11_0560		PCMT - protein-L-isoaspartate(D-aspartate) O-methyltransferase	0.5	204°	0.21	Not in a cluster
SAR11_0561		oxidoreductase family protein	0.52667	55°	0.45	Stationary Phase
SAR11_0563	wbyL	glycosyl transferase	0.67334	84°	0.51	Stationary Phase
SAR11_0564		putative reductase	0.14	297°	0.49	Exponential Growth
SAR11_0565		hypothetical protein	0.54667	285°	0.74	Exponential Growth
SAR11_0566		O-antigen polymerase	0.8533	66°	0.48	Stationary Phase
SAR11_0567		hypothetical protein	1.54337	77°	0.6	Stationary Phase
SAR11_0568		D-amino acid oxidoreductase family protein	1.1733	80°	0.78	Stationary Phase
SAR11_0569	galE	UDP-glucose 4-epimerase	1.61667	85°	0.59	Stationary Phase
SAR11_0570	gmd	gdpmannose 4,6-dehydratase	0.3	142°	0.56	Late Iron Stress
SAR11_0571	wcaG	GDP-fucose synthetase chain A	0.88	72°	0.79	Stationary Phase
SAR11_0572	rfaD	ADP-L-glycero-D-mannoheptose-6-epimerase	0.65663	79°	0.72	Stationary Phase
SAR11_0573	rpmJ	ribosomal protein L36	0.23333	300°	0.51	Exponential Growth
SAR11_0574	pntA	alanine dehydrogenase/PNT	1.2	240°	0.65	Exponential Growth
SAR11_0575	pntAB	NAD(P) transhydrogenase subunit alpha part 2	0.73	183°	0.56	Early Iron Stress
SAR11_0576	pntB	NAD(p) transhydrogenase subunit beta	1.3267	241°	0.64	Exponential Growth
SAR11_0577	tal	putative translaldolase	0.43666	198°	0.52	Early Iron Stress
SAR11_0578	rpsU	30S ribosomal protein S21	0.2	294°	0.75	Exponential Growth
SAR11_0579		hypothetical protein	0.60333	286°	0.84	Exponential Growth
SAR11_0580	rpmE	50S ribosomal protein L31	1.0733	286°	0.76	Exponential Growth
SAR11_0581	suhB	extragenic suppressor protein SuhB	0.31	79°	0.82	Stationary Phase
SAR11_0582	efp	elongation factor P (EF-P)	0.41667	48°	0.71	Stationary Phase
SAR11_0583	thiE	thiamine-phosphate pyrophosphorylase	1.49667	77°	0.7	Stationary Phase
SAR11_0584	fbaB	fructose-bisphosphate aldolase	0.92	235°	0.56	Exponential Growth
SAR11_0585	pgk	phosphoglycerate kinase	0.83997	125°	0.67	Late Iron Stress
SAR11_0586	gap	glyceraldehyde-3-phosphate dehydrogenase (phosphorylating)	1.07	123°	0.66	Late Iron Stress
SAR11_0587	tktB	transketolase	0.3533	140°	0.14	Not in a cluster
SAR11_0588	yqgN	5-formyltetrahydrofolate cyclo-ligase-like protein	0.50333	74°	0.83	Stationary Phase
SAR11_0589		hypothetical protein	1.16333	73°	0.78	Stationary Phase
SAR11_0590		5-formyltetrahydrofolate cyclo-ligase	1.39003	79°	0.75	Stationary Phase
SAR11_0591		hypothetical protein	0.6733	97°	0.74	Stationary Phase
SAR11_0592		hypothetical protein	0.25333	188°	0.23	Not in a cluster
SAR11_0593	ruvC	crossover junction endodeoxyribonuclease	0.27	67°	0.7	Stationary Phase
SAR11_0594	tolQ	inner membrane protein TolQ	0.8666	237°	0.58	Exponential Growth
SAR11_0595	tolR	TolR protein	0.9633	248°	0.44	Exponential Growth
SAR11_0596	tolA	TolA protein	0.9967	263°	0.44	Exponential Growth
SAR11_0597	tolB	translocation protein TolB	0.96	253°	0.71	Exponential Growth
SAR11_0598	ompA	OmpA family protein	1.18	277°	0.6	Exponential Growth
SAR11_0599		hypothetical protein	0.66	120°	0.45	Not in a cluster
SAR11_0600	mesJ	cell cycle protein MesJ	1.48667	96°	0.66	Stationary Phase
SAR11_0601	ftsH	metalloprotease FtsH	0.83	125°	0.54	Late Iron Stress
SAR11_0602	folP	dihydropteroate synthase-like protein	1.57	81°	0.87	Stationary Phase
SAR11_0603	mrsA	phosphoglucomutase/phosphomannomutase family protein MrsA	0.73667	101°	0.78	Stationary Phase
SAR11_0604	thiD	phosphomethylpyrimidine kinase	1.22337	82°	0.84	Stationary Phase
SAR11_0605	adsS	adenylosuccinate synthetase	0.9433	265°	0.77	Exponential Growth
SAR11_0606	rpoH	RNA polymerase factor sigma-32	0.56667	259°	0.76	Exponential Growth
SAR11_0607	sfhB	pseudouridylate synthase	1.5333	82°	0.76	Stationary Phase
SAR11_0608		SUA5/YciO/YrdC family protein	1.78663	76°	0.82	Stationary Phase
SAR11_0609		exonuclease VII small subunit	1.33	65°	0.78	Stationary Phase
SAR11_0610	ispA	geranyltranstransferase	1.89663	77°	0.64	Stationary Phase
SAR11_0611	dxs	1-deoxy-D-xylulose-5-phosphate synthase	0.61	127°	0.23	Not in a cluster
SAR11_0612	aroC	chorismate synthase	0.98	138°	0.62	Late Iron Stress
SAR11_0613	pdxH	pyridoxamine-phosphate oxidase	0.50667	93°	0.44	Stationary Phase
SAR11_0614	ispB	octaprenyl-diphosphate synthase	1.1567	262°	0.71	Exponential Growth
SAR11_0615	sohB	S49 family peptidase	0.60997	285°	0.88	Exponential Growth
SAR11_0616	glyQ	glycyl-tRNA synthetase subunit alpha	0.77666	268°	0.87	Exponential Growth
SAR11_0616	glyQ	glycyl-tRNA synthetase subunit alpha	0.77666	268°	0.87	Exponential Growth
SAR11_0617	glyS	glycyl-tRNA synthetase subunit beta	0.82334	66°	0.64	Stationary Phase
SAR11_0618	ppdK	pyruvate phosphate dikinase	0.41	59°	0.48	Stationary Phase
SAR11_0619	nadC	quinolinate phosphoribosyl transferase	0.44667	80°	0.89	Stationary Phase
SAR11_0620	nadA	quinolinate synthetase	0.6067	243°	0.43	Exponential Growth
SAR11_0621		GcvT-like aminomethyltransferase protein	0.58334	78°	0.43	Stationary Phase
SAR11_0622	pyrC2	dihydroorotase	0.2934	288°	0.55	Exponential Growth
SAR11_0623	qacE	small multidrug resistance protein	0.59666	69°	0.2	Not in a cluster
SAR11_0624	prpE	hypothetical protein	0.8833	261°	0.41	Exponential Growth
SAR11_0625		bacteriorhodopsin	1.2066	271°	0.63	Exponential Growth
SAR11_0626	fdxB	ferredoxin	0.37	58°	0.39	Stationary Phase
SAR11_0627	trxB2	thioredoxin-disulfide reductase	0.48666	35°	0.49	Not in a cluster
SAR11_0628	yfcG	glutathione S-transferase	0.46	61°	0.48	Stationary Phase
SAR11_0629		MOSC domain-containing protein	1.40334	76°	0.66	Stationary Phase
SAR11_0630	dksA	DnaK suppressor protein	1.53333	269°	0.83	Exponential Growth
SAR11_0631		hypothetical protein	1.86	72°	0.64	Stationary Phase
SAR11_0632		hypothetical protein	0.69	246°	0.66	Exponential Growth
SAR11_0633		glycosyl transferase	0.86	94°	0.66	Stationary Phase
SAR11_0634	umuC	hypothetical protein	2.15667	85°	0.59	Stationary Phase
SAR11_0635	mucA	hypothetical protein	1.66	120°	0.63	Late Iron Stress
SAR11_0636		hypothetical protein	1.32337	75°	0.66	Stationary Phase
SAR11_0637		hypothetical protein	0.63	32°	0.35	Not in a cluster
SAR11_0638		phosphoribulokinase/uridine kinase family protein	1.87997	66°	0.66	Stationary Phase
SAR11_0640	tolC	outer membrane protein TolC	0.9334	62°	0.68	Stationary Phase
SAR11_0641	recA	RecA protein	1.3767	137°	0.68	Late Iron Stress
SAR11_0642		trypsin-like serine protease	0.8767	91°	0.76	Stationary Phase
SAR11_0643	alaS	alanine-tRNA ligase	0.31667	185°	0.67	Early Iron Stress
SAR11_0644	icdA	isocitrate dehydrogenase	0.8334	278°	0.86	Exponential Growth
SAR11_0645	psd2	phosphatidylserine decarboxylase	0.2767	320°	0.35	Not in a cluster
SAR11_0646	pssA	phosphatidylserine synthase	0.44	62°	0.37	Stationary Phase
SAR11_0647		glycosyl transferase family protein	1.0167	75°	0.72	Stationary Phase
SAR11_0648	ftsJ	FtsJ-like methyltransferase	1.0433	77°	0.65	Stationary Phase
SAR11_0649	guaB	IMP dehydrogenase-like protein	0.8734	92°	0.76	Stationary Phase
SAR11_0650		TPR-like	0.48333	80°	0.85	Stationary Phase
SAR11_0651	guaA	bifunctional GMP synthase/glutamine amidotransferase protein	1.17997	86°	0.59	Stationary Phase
SAR11_0652	gloA	lactoylglutathione lyase	1.28	80°	0.79	Stationary Phase
SAR11_0653	panB	3-methyl-2-oxobutanoate hydroxymethyltransferase	1.17667	73°	0.72	Stationary Phase
SAR11_0654		hypothetical protein	0.9967	262°	0.83	Exponential Growth
SAR11_0655	braC	Leu/Ile/Val-binding protein	0.7166	270°	0.61	Exponential Growth
SAR11_0656	braD	branched chain amino acid ABC transporter	0.1933	224°	0.62	Early Iron Stress
SAR11_0657	braE	branched chain amino acid ABC transporter	0.1767	130°	0.66	Late Iron Stress
SAR11_0658		LivG-like protein	0.2767	213°	0.42	Early Iron Stress
SAR11_0659	braG	high-affinity branched-chain amino acid transport ATP-binding protein	0.68	96°	0.62	Stationary Phase
SAR11_0660		hypothetical protein	0.6567	256°	0.74	Exponential Growth
SAR11_0661		hypothetical protein	0.47334	290°	0.27	Not in a cluster
SAR11_0662	ybgL	hypothetical protein	0.3933	99°	0.82	Stationary Phase
SAR11_0663	kipI	allophanate hydrolase subunit 1	0.75	87°	0.41	Stationary Phase
SAR11_0664	ybgK	allophanate hydrolase subunit 2	0.41667	67°	0.87	Stationary Phase
SAR11_0665		integral membrane protein	0.86	94°	0.57	Stationary Phase
SAR11_0666	gcvT	glycine cleavage system protein T2	0.97	229°	0.48	Not in a cluster
SAR11_0667	gcvH	glycine cleavage H-protein	1.1566	250°	0.57	Exponential Growth
SAR11_0668	gcvP	glycine dehydrogenase	1.3167	237°	0.64	Exponential Growth
SAR11_0669		flavin containing amine oxidoreductas	0.3267	129°	0.56	Late Iron Stress
SAR11_0670		hypothetical protein	1.18	82°	0.63	Stationary Phase
SAR11_0672		cyclopropane-fatty-acyl-phospholipid synthase	0.5866	100°	0.64	Stationary Phase
SAR11_0673		hypothetical protein	0.6467	262°	0.64	Exponential Growth
SAR11_0674		short chain dehydrogenase	0.4033	85°	0.46	Stationary Phase
SAR11_0675	tspO	TspO/MBR family protein	0.5367	149°	0.56	Late Iron Stress
SAR11_0676		hypothetical protein	0.58	233°	0.49	Exponential Growth
SAR11_0677		hypothetical protein	0.28334	198°	0.56	Early Iron Stress
SAR11_0678		hypothetical protein	1.05333	94°	0.66	Stationary Phase
SAR11_0679	fdhF	formate dehydrogenase alpha subunit (FdhF-2)	0.3666	257°	0.7	Exponential Growth
SAR11_0680	fdsB	NAD-dependent formate dehydrogenase beta subunit	0.33003	290°	0.68	Exponential Growth
SAR11_0681	fdhD	formate dehydrogenase chain D	1.09	79°	0.73	Stationary Phase
SAR11_0682		HPP family protein	0.82003	64°	0.6	Stationary Phase
SAR11_0683		NifU-like domain-containing protein	1.18667	71°	0.79	Stationary Phase
SAR11_0684	mobA	hypothetical protein	1.71997	75°	0.7	Stationary Phase
SAR11_0685	moeA	molybdopterin biosynthesis protein MoeA	1.37666	82°	0.63	Stationary Phase
SAR11_0686		hypothetical protein	0.67	227°	0.09	Not in a cluster
SAR11_0687	pepQ	creatinase	0.87334	78°	0.53	Stationary Phase
SAR11_0688	gatM	glycine amidinotransferase	0.46334	168°	0.43	Not in a cluster
SAR11_0689		threonine aldolase	0.41667	121°	0.76	Late Iron Stress
SAR11_0690		hypothetical protein	0.37	134°	0.62	Late Iron Stress
SAR11_0691		hypothetical protein	1	82°	0.62	Stationary Phase
SAR11_0692	yajQ	nucleotide-binding protein	1.25	78°	0.82	Stationary Phase
SAR11_0693	slyX	SlyX	0.60333	83°	0.62	Stationary Phase
SAR11_0694		hypothetical protein	0.83	96°	0.68	Stationary Phase
SAR11_0695	ycaD	transporter	1.00333	81°	0.79	Stationary Phase
SAR11_0696	salY	hypothetical protein	0.56	235°	0.77	Exponential Growth
SAR11_0697	gshB	glutathione synthase	0.66334	76°	0.79	Stationary Phase
SAR11_0698	gsh1	glutamate-cysteine ligase family 2 protein	0.59	66°	0.12	Not in a cluster
SAR11_0699	purF	amidophosphoribosyltransferase	0.5033	241°	0.7	Exponential Growth
SAR11_0700	cvpA	colicin V production protein	0.63	72°	0.59	Stationary Phase
SAR11_0701	acrB	integral membrane protein	0.28333	290°	0.44	Exponential Growth
SAR11_0702	dnaB	replicative DNA helicase (DnaB)	1.35667	265°	0.63	Exponential Growth
SAR11_0703	csn1	50S ribosomal protein L9P	1.12	307°	0.72	Exponential Growth
SAR11_0704	rpsR	ribosomal protein S18	0.17333	259°	0.3	Not in a cluster
SAR11_0705	rpsF	ribosomal protein S6	0.79333	327°	0.68	Not in a cluster
SAR11_0706	fabD	[acyl-carrier-protein] S-malonyltransferase	0.5	342°	0.44	Not in a cluster
SAR11_0707	fabG	3-oxoacyl-[acyl-carrier-protein] reductase	0.68663	289°	0.64	Exponential Growth
SAR11_0708	acpP	acyl carrier protein (ACP)	1.56333	278°	0.64	Exponential Growth
SAR11_0709	gmk	guanylate kinase	0.98667	290°	0.63	Exponential Growth
SAR11_0710	ksgA	dimethyladenosine transferase	0.37666	60°	0.35	Not in a cluster
SAR11_0711	pdxA	4-hydroxythreonine-4-phosphate dehydrogenase	1.36334	76°	0.53	Stationary Phase
SAR11_0712		SurA-like protein	1.03666	52°	0.59	Stationary Phase
SAR11_0713	ostA	organic solvent tolerance-like protein	0.24	278°	0.74	Exponential Growth
SAR11_0714		permease YjgP/YjgQ family protein	0.92667	58°	0.62	Stationary Phase
SAR11_0715		permease YjgP/YjgQ family protein	0.59667	76°	0.74	Stationary Phase
SAR11_0716	pepA	leucyl aminopeptidase	1.0666	276°	0.69	Exponential Growth
SAR11_0717	ndk	nucleoside diphosphate kinase	2.04667	282°	0.64	Exponential Growth
SAR11_0718	purN	phosphoribosylglycinamide formyltransferase	0.80334	50°	0.5	Stationary Phase
SAR11_0719	purM	phosphoribosylformylglycinamidine cyclo-ligase	0.20666	59°	0.54	Stationary Phase
SAR11_0720		hypothetical protein	0.78333	77°	0.78	Stationary Phase
SAR11_0721		ATPase involved in DNA replication initiation	0.85667	49°	0.53	Stationary Phase
SAR11_0722	aspS	aspartyl-tRNA synthetase	0.84333	258°	0.77	Exponential Growth
SAR11_0723	nrdE	ribonucleotide reductase alpha subunit	1.36	263°	0.73	Exponential Growth
SAR11_0724		NADH-ubiquinone oxidoreductase 17.2 kD subunit of complex I	1.07666	248°	0.66	Exponential Growth
SAR11_0725		hypothetical protein	0.26333	263°	0.63	Exponential Growth
SAR11_0726		biotin carboxylase	0.9866	251°	0.68	Exponential Growth
SAR11_0727	accB	acetyl-CoA carboxylase biotin carboxyl carrier protein	0.7366	256°	0.65	Exponential Growth
SAR11_0728	aroQ	3-dehydroquinate dehydratase	0.7	271°	0.52	Exponential Growth
SAR11_0729		ThiS family protein	0.23	348°	0.56	Not in a cluster
SAR11_0730	thiG	thiazole synthase	0.41666	274°	0.44	Exponential Growth
SAR11_0731	rne	ribonuclease E/G	0.3166	1°	0.69	Not in a cluster
SAR11_0732	mrcA	penicillin-binding protein 1A	0.82	131°	0.42	Not in a cluster
SAR11_0733	prfB	peptide chain release factor 2	1.2633	82°	0.76	Stationary Phase
SAR11_0734		hypothetical protein	0.66	73°	0.81	Stationary Phase
SAR11_0735	tyrS	tyrosyl-tRNA synthetase	0.24	270°	0.36	Exponential Growth
SAR11_0736	anmK, ydhH	anhydro-N-acetylmuramic acid kinase	0.85	73°	0.69	Stationary Phase
SAR11_0737		alpha/beta hydrolase	1.57997	270°	0.71	Exponential Growth
SAR11_0738	sufA	transcriptional regulator	1.10667	99°	0.44	Stationary Phase
SAR11_0739	sufB	cysteine desulfurase activator complex subunit SufB	1.43334	189°	0.3	Early Iron Stress
SAR11_0740	sufC	FeS assembly ATPase SufC	1.07667	179°	0.39	Early Iron Stress
SAR11_0741	sufD	FeS assembly protein SufD	1.19333	184°	0.64	Early Iron Stress
SAR11_0742	csdB	selenocysteine lyase chain A	1.28667	182°	0.6	Early Iron Stress
SAR11_0743	sufE	putative NifU-like protein	1.16334	153°	0.55	Late Iron Stress
SAR11_0744	paaD	phenylacetic acid degradation protein	1.54997	216°	0.62	Early Iron Stress
SAR11_0745	hesB	HesB protein	1.65333	223°	0.57	Early Iron Stress
SAR11_0746		hypothetical protein	0.79333	267°	0.3	Not in a cluster
SAR11_0747	glnA	glutamine synthetase I	1.41	51°	0.46	Stationary Phase
SAR11_0748		YbaK/prolyl-tRNA synthetase associated region	0.87333	93°	0.57	Stationary Phase
SAR11_0749		ABC transporter	0.63	358°	0.26	Not in a cluster
SAR11_0750	mmuM	homocysteine S-methyltransferase	0.95667	82°	0.75	Stationary Phase
SAR11_0751		hypothetical protein	0.51333	69°	0.5	Stationary Phase
SAR11_0752		transmembrane protein	0.84333	82°	0.76	Stationary Phase
SAR11_0754	moaB	molybdopterin biosynthesis protein	0.8767	85°	0.72	Stationary Phase
SAR11_0755		hypothetical protein	0.88	73°	0.37	Stationary Phase
SAR11_0756	aldA	acetaldehyde dehydrogenase II (ACDH-II)	1.11	260°	0.61	Exponential Growth
SAR11_0757		hypothetical protein	0.8667	263°	0.68	Exponential Growth
SAR11_0758	yedZ	hypothetical protein	0.62334	81°	0.68	Stationary Phase
SAR11_0759	yedY	putative sulfite oxidase subunit YedY	0.39667	257°	0.79	Exponential Growth
SAR11_0760	moaE	molybdopterin biosynthesis protein E chain	1.61	64°	0.72	Stationary Phase
SAR11_0761	moaD	molybdopterin biosynthesis protein MoaD	0.50667	86°	0.79	Stationary Phase
SAR11_0762	moaC	molybdopterin cofactor synthesis protein	0.42	94°	0.83	Stationary Phase
SAR11_0763	moaA	molybdenum cofactor biosynthesis protein A	0.51	59°	0.45	Stationary Phase
SAR11_0764		deoxygenase	0.65	94°	0.48	Stationary Phase
SAR11_0765		hypothetical protein	0.96334	63°	0.34	Not in a cluster
SAR11_0766	gabD	succinate-semialdehyde dehydrogenase (NAD(P))	1.19663	257°	0.68	Exponential Growth
SAR11_0767		short chain dehydrogenase	1.53667	290°	0.54	Exponential Growth
SAR11_0768	yajF	NAGC-like transcription regulator	0.3633	18°	0.47	Not in a cluster
SAR11_0769		binding protein component of ABC sugar transporter	1.03	266°	0.66	Exponential Growth
SAR11_0770		ABC-type sugar transport system	1.57	274°	0.6	Exponential Growth
SAR11_0771		ABC-type sugar transport system	1.0133	276°	0.56	Exponential Growth
SAR11_0772	malK	sugar ABC transporter	1.36997	286°	0.55	Exponential Growth
SAR11_0773		short chain dehydrogenase	0.6833	276°	0.47	Exponential Growth
SAR11_0774	edd	dihydroxy-acid dehydratase	1.2433	270°	0.48	Exponential Growth
SAR11_0775	ucpA	oxidoreductase	1.93663	278°	0.62	Exponential Growth
SAR11_0776	hpcE	2-hydroxyhepta-2,4-diene-1,7-dioate isomerase/5-carboxymethyl-2-oxo-hex-3-ene-1,7-dioate decarboxy	2.27997	271°	0.72	Exponential Growth
SAR11_0777	gnl	gluconolactonase	0.39333	7°	0.58	Not in a cluster
SAR11_0778	gnd	6-phosphogluconate dehydrogenase	0.6	86°	0.69	Stationary Phase
SAR11_0779	hpaG	fumarylacetoacetate hydrolase family protein	1.00667	259°	0.64	Exponential Growth
SAR11_0780	ppc	phosphoenolpyruvate carboxylase	0.68663	76°	0.73	Stationary Phase
SAR11_0781	ccdA	holocytochrome-c synthase CcdA	0.54	73°	0.49	Stationary Phase
SAR11_0782	azoR	[acyl-carrier-protein] phosphodiesterase	0.56333	304°	0.44	Exponential Growth
SAR11_0783		inositol monophosphatase family protein	0.68003	72°	0.64	Stationary Phase
SAR11_0784		hypothetical protein	0.48667	275°	0.83	Exponential Growth
SAR11_0785		hypothetical protein	0.87333	121°	0.69	Late Iron Stress
SAR11_0786	qacH	multidrug resistance protein	0.58337	147°	0.71	Late Iron Stress
SAR11_0787	qacH2	quaternary ammonium compound-resistance protein QacH	0.81	109°	0.79	Not in a cluster
SAR11_0788		transmembrane protein	0.80667	202°	0.35	Early Iron Stress
SAR11_0789	cysK	cysteine synthase A	0.64667	106°	0.65	Not in a cluster
SAR11_0790	cysE	serine O-acetyltransferase	1.37	257°	0.27	Not in a cluster
SAR11_0791		ring-cleaving dioxygenase	0.79	288°	0.44	Exponential Growth
SAR11_0792		hypothetical protein	0.75334	63°	0.79	Stationary Phase
SAR11_0793		hypothetical protein	0.57	46°	0.53	Stationary Phase
SAR11_0794		hypothetical protein	0.4767	183°	0.74	Early Iron Stress
SAR11_0795		hypothetical protein	0.48997	180°	0.52	Early Iron Stress
SAR11_0796	aldH	aldehyde dehydrogenase (NAD)	0.63667	125°	0.86	Not in a cluster
SAR11_0797	proX	hypothetical protein	1.32	260°	0.62	Exponential Growth
SAR11_0798	proV	glycine betaine/L-proline transport ATP-binding protein	0.81	101°	0.23	Not in a cluster
SAR11_0799	proW	glycine betaine/L-proline transport system permease protein	0.79667	87°	0.78	Stationary Phase
SAR11_0800	yggA	lysine efflux pump	1.55	71°	0.74	Stationary Phase
SAR11_0801	hisD	histidinol dehydrogenase	1.77	282°	0.75	Exponential Growth
SAR11_0802	pta	phosphate acetyltransferase (phosphotransacetylase)	0.64667	24°	0.21	Not in a cluster
SAR11_0803	ephX1	epoxide hydrolase	0.8	98°	0.68	Stationary Phase
SAR11_0804	comC	malate/L-sulfolactate dehydrogenase multifunction enzyme	0.34667	271°	0.46	Exponential Growth
SAR11_0805	tauC	taurine uptake ABC transporter permease protein	0.66333	272°	0.71	Exponential Growth
SAR11_0806	tauB	taurin uptake ABC transporter ATP-binding protein	0.49	267°	0.52	Exponential Growth
SAR11_0807	tauA	taurine transport system periplasmic protein	2.2634	269°	0.62	Exponential Growth
SAR11_0808	bioA	beta alanine--pyruvate transaminase	1.85667	275°	0.7	Exponential Growth
SAR11_0809	ald	alanine dehydrogenase	2.17003	274°	0.7	Exponential Growth
SAR11_0810		hypothetical protein	0.53333	286°	0.65	Exponential Growth
SAR11_0811		sodium/solute transporter family	0.6567	333°	0.23	Not in a cluster
SAR11_0812	yadG	ATP-binding component of ABC transporter	1.35337	266°	0.47	Exponential Growth
SAR11_0813	yadH	permease	0.31334	215°	0.42	Early Iron Stress
SAR11_0815	cynT	carbonic anhydrase	1.85667	63°	0.69	Stationary Phase
SAR11_0816		membrane-associated zinc metalloprotease	0.6867	225°	0.82	Not in a cluster
SAR11_0817	hupA	non-specific DNA-binding protein HBsu	1.5967	285°	0.6	Exponential Growth
SAR11_0818	amtB	ammonium transporter	1.8567	66°	0.41	Stationary Phase
SAR11_0819	bcp	bacterioferritin comigratory protein	0.50334	5°	0.23	Not in a cluster
SAR11_0820	wbbA	putative rhamnosyltransferase	1.01334	75°	0.64	Stationary Phase
SAR11_0821		sulfide dehydrogenase	0.39333	95°	0.5	Stationary Phase
SAR11_0822	dsbA	2-hydroxychromene-2-carboxylate isomerase family protein	0.73667	78°	0.7	Stationary Phase
SAR11_0823		putative integral membrane protein	0.37	319°	0.41	Not in a cluster
SAR11_0824	recX	regulatory protein	0.44333	79°	0.55	Stationary Phase
SAR11_0825		transmembrane protein	0.63	64°	0.59	Stationary Phase
SAR11_0826	cysQ	CysQ protein	0.54333	74°	0.63	Stationary Phase
SAR11_0827		hypothetical protein	0.69333	82°	0.75	Stationary Phase
SAR11_0828	trmU	tRNA (5-methylaminomethyl-2-thiouridylate)-methyltransferase	0.48	94°	0.68	Stationary Phase
SAR11_0829	metC	cystathionine beta-lyase	0.72666	74°	0.72	Stationary Phase
SAR11_0830		major facilitator transporter	0.36667	143°	0.28	Not in a cluster
SAR11_0831	pabB	para-aminobenzoate synthase component I	1.99	63°	0.66	Stationary Phase
SAR11_0832	trpG	anthranilate synthase component II (glutamine amido-transferase)	2.05334	67°	0.65	Stationary Phase
SAR11_0833		aminotransferase	1.12334	66°	0.46	Stationary Phase
SAR11_0834	apaG	diadenosine tetraphosphate (Ap4A) hydrolase and other HIT family hydrolase	0.74666	257°	0.74	Exponential Growth
SAR11_0835	aprM	adenylylsulfate reductase membrane anchor	2.28003	281°	0.74	Exponential Growth
SAR11_0836	aprB	adenylyl-sulfate reductase chain B	2.94667	279°	0.66	Exponential Growth
SAR11_0837	aprA	adenylylsulfate reductase	2.6833	273°	0.74	Exponential Growth
SAR11_0838		hypothetical protein	1.53	275°	0.76	Exponential Growth
SAR11_0839		transmembrane protein	0.66667	272°	0.76	Exponential Growth
SAR11_0839		transmembrane protein	0.66667	272°	0.76	Exponential Growth
SAR11_0840		putative transmembrane permease	0.61	229°	0.43	Not in a cluster
SAR11_0841	yeiH	putative integral membrane protein	0.92	291°	0.41	Exponential Growth
SAR11_0842	garD	galactarate dehydratase	1.88	268°	0.79	Exponential Growth
SAR11_0843		D-galactarate dehydratase/altronate	1.95667	286°	0.57	Exponential Growth
SAR11_0844		sulfoacetaldehyde acetyltransferase	2.0333	268°	0.67	Exponential Growth
SAR11_0845	smo	steroid monooxygenase	0.70333	76°	0.74	Stationary Phase
SAR11_0846		short chain dehydrogenase	0.82	80°	0.59	Stationary Phase
SAR11_0847		glycine/D-amino acid oxidase deaminating	0.67667	80°	0.51	Stationary Phase
SAR11_0848		ABC transporter	0.62667	264°	0.71	Exponential Growth
SAR11_0850		ABC transporter ATP-binding protein	0.86337	257°	0.84	Exponential Growth
SAR11_0851		arylesterase	1.16667	79°	0.77	Stationary Phase
SAR11_0852		homoserine dehydrogenase	0.31333	150°	0.56	Late Iron Stress
SAR11_0853		X-Pro dipeptidase	0.61667	98°	0.65	Stationary Phase
SAR11_0854		fumarylacetoacetate (FAA) hydrolase family protein	0.5567	298°	0.6	Exponential Growth
SAR11_0855		peptidase	0.85667	63°	0.76	Stationary Phase
SAR11_0856		short chain dehydrogenase	0.4333	76°	0.77	Stationary Phase
SAR11_0857		TerC family integral membrane protein	1.2	257°	0.83	Exponential Growth
SAR11_0858	betA	alcohol dehydrogenase (acceptor)	0.48333	211°	0.62	Early Iron Stress
SAR11_0859	fbp	peptidylprolyl isomerase	1.21663	250°	0.73	Exponential Growth
SAR11_0860		transcription regulator	0.26667	271°	0.63	Exponential Growth
SAR11_0861		short chain dehydrogenase	0.77	243°	0.4	Exponential Growth
SAR11_0862		aldehyde dehydrogenase	0.46	218°	0.67	Early Iron Stress
SAR11_0863		MmsB-like protein	0.64	228°	0.58	Not in a cluster
SAR11_0864		hypothetical protein	1.21	269°	0.6	Exponential Growth
SAR11_0865		TRAP-type mannitol/chloroaromatic compound transport system	1.70003	264°	0.76	Exponential Growth
SAR11_0866		mannitol transporter	1.25663	257°	0.83	Exponential Growth
SAR11_0867	yyaM	transport protein YyaM	0.73667	210°	0.77	Early Iron Stress
SAR11_0868	pucI	permease for cytosine/purines	0.28997	177°	0.82	Early Iron Stress
SAR11_0869		short chain dehydrogenase	0.82334	206°	0.38	Early Iron Stress
SAR11_0870		hypothetical protein	0.34334	323°	0.65	Not in a cluster
SAR11_0871		transmembrane protein	0.51333	153°	0.23	Not in a cluster
SAR11_0872	ybgC	4-hydroxybenzoyl-CoA thioesterase family protein	0.38333	328°	0.06	Not in a cluster
SAR11_0873	ung	uracil-DNA glycosylase	1.56334	55°	0.63	Stationary Phase
SAR11_0874		phosphoglycerate mutase family protein	0.56333	6°	0.43	Not in a cluster
SAR11_0875		hypothetical protein	0.36334	311°	0.37	Not in a cluster
SAR11_0876		transmembrane protein	1.33666	266°	0.72	Exponential Growth
SAR11_0877		hypothetical protein	0.56333	276°	0.35	Exponential Growth
SAR11_0879	tig	trigger factor	0.3133	25°	0.68	Not in a cluster
SAR11_0880	clpP	ATP-dependent Clp protease proteolytic subunit	0.91	256°	0.69	Exponential Growth
SAR11_0881	clpX	ATP-dependent protease ATP-binding subunit	0.3066	201°	0.39	Early Iron Stress
SAR11_0882	lon	ATP-dependent protease La	1.0766	257°	0.6	Exponential Growth
SAR11_0883	nuoA	NADH dehydrogenase I chain A	1.62003	249°	0.66	Exponential Growth
SAR11_0884	nuoB	NADH dehydrogenase subunit B	0.56	254°	0.66	Exponential Growth
SAR11_0885	nuoC	NADH dehydrogenase I chain C	0.93667	266°	0.73	Exponential Growth
SAR11_0886	nuoD	NADH dehydrogenase subunit D	1.42	262°	0.8	Exponential Growth
SAR11_0887	nuoE	NADH dehydrogenase I chain E	0.61667	280°	0.76	Exponential Growth
SAR11_0888	nuoF	NADH dehydrogenase I subunit F	1.09	263°	0.81	Exponential Growth
SAR11_0889	nuoG	NADH dehydrogenase subunit G	0.9667	256°	0.76	Exponential Growth
SAR11_0890	nuoH	NADH dehydrogenase I chain H	1.2967	251°	0.81	Exponential Growth
SAR11_0891	nuoI	NADH dehydrogenase subunit I	1.21333	261°	0.8	Exponential Growth
SAR11_0892	nuoJ	NADH dehydrogenase I chain J	1.69334	271°	0.68	Exponential Growth
SAR11_0893	nuoK	NADH dehydrogenase I chain K	1.17667	256°	0.78	Exponential Growth
SAR11_0894	nuoL	NADH dehydrogenase I chain L	0.91	255°	0.82	Exponential Growth
SAR11_0896	nuoM	NADH dehydrogenase subunit M	1.18	258°	0.79	Exponential Growth
SAR11_0897	nuoN	NADH dehydrogenase subunit N	1.01003	262°	0.85	Exponential Growth
SAR11_0898	birA	biotin-protein ligase	0.4	44°	0.5	Stationary Phase
SAR11_0899	yacB	Bvg accessory factor	0.73666	58°	0.58	Stationary Phase
SAR11_0900		metallo-beta-lactamase family protein	0.5867	293°	0.75	Exponential Growth
SAR11_0901		hypothetical protein	0.53333	22°	0.67	Not in a cluster
SAR11_0902	proS	prolyl-tRNA synthetase	0.66667	292°	0.72	Exponential Growth
SAR11_0903	ycfU	ABC transporter	0.45333	240°	0.41	Exponential Growth
SAR11_0905	ycfV	ABC transporter ATP-binding protein	1.26667	71°	0.67	Stationary Phase
SAR11_0906	dnaE	DNA polymerase III alpha subunit	0.70666	245°	0.45	Exponential Growth
SAR11_0907	rpsB	30S ribosomal protein S2	1.47333	286°	0.66	Exponential Growth
SAR11_0908	tsf	protein translation elongation factor Ts (EF-Ts)	1.0667	299°	0.72	Exponential Growth
SAR11_0909	rrf	ribosome recycling factor	1.12333	300°	0.74	Exponential Growth
SAR11_0910		putative undecaprenyl diphosphate synthase	1.21334	54°	0.65	Stationary Phase
SAR11_0911	cdsA	phosphatidate cytidylyltransferase	0.47	32°	0.55	Not in a cluster
SAR11_0912	yaeM	1-deoxy-D-xylulose 5-phosphate reductoisomerase	1.87	67°	0.65	Stationary Phase
SAR11_0913	omp1	outer membrane protein omp1	2.07003	272°	0.67	Exponential Growth
SAR11_0914	ompH	outer membrane protein (OmpH-like)	0.44667	353°	0.62	Not in a cluster
SAR11_0915	fabZ	(3R)-hydroxymyristoyl-[acyl carrier protein] dehydratase	0.78	270°	0.81	Exponential Growth
SAR11_0916	lpxD	glucosamine N-acyltransferase	1.31	281°	0.77	Exponential Growth
SAR11_0917	lpxA	acyl-[acyl carrier protein]--UDP-N-acetylglucosamine O-acyltransferase	1.2133	276°	0.83	Exponential Growth
SAR11_0918		hypothetical protein	0.8	45°	0.56	Stationary Phase
SAR11_0919	lpxB	lipid-A-disaccharide synthase (LpxB)	0.55666	322°	0.39	Not in a cluster
SAR11_0920	gltX	glutamyl-tRNA synthetase	1.71003	85°	0.7	Stationary Phase
SAR11_0921	lexA	LexA repressor	1.6667	120°	0.65	Late Iron Stress
SAR11_0922	trpC	indole-3-glycerol phosphate synthase/anthranilate isomerase	0.76	71°	0.52	Stationary Phase
SAR11_0923	trpD	anthranilate phosphoribosyltransferase	0.58	79°	0.71	Stationary Phase
SAR11_0924	trpGD	anthranilate synthase component II	0.66334	55°	0.65	Stationary Phase
SAR11_0925	trpE	anthranilate synthase component I-like protein	0.32	216°	0.42	Early Iron Stress
SAR11_0926		SurA-like protein	0.68333	277°	0.78	Exponential Growth
SAR11_0927	tpiA	triosephosphate isomerase (TIM)	0.26	217°	0.81	Early Iron Stress
SAR11_0928	secG	preprotein translocase SecG subunit	0.5333	285°	0.71	Exponential Growth
SAR11_0929		hypothetical protein	1.4	81°	0.76	Stationary Phase
SAR11_0930		transmembrane protein	2.21666	75°	0.78	Stationary Phase
SAR11_0931		putative transmembrane protein	1.33333	77°	0.86	Stationary Phase
SAR11_0932		hypothetical protein	0.72667	127°	0.6	Late Iron Stress
SAR11_0932		hypothetical protein	0.49334	128°	0.62	Late Iron Stress
SAR11_0932		hypothetical protein	0.89667	78°	0.63	Stationary Phase
SAR11_0932		hypothetical protein	0.68	113°	0.64	Late Iron Stress
SAR11_0932		hypothetical protein	0.85334	96°	0.64	Stationary Phase
SAR11_0932		hypothetical protein	0.89333	115°	0.65	Late Iron Stress
SAR11_0932		hypothetical protein	0.85333	150°	0.66	Late Iron Stress
SAR11_0932		hypothetical protein	1	86°	0.66	Stationary Phase
SAR11_0932		hypothetical protein	0.96003	135°	0.67	Late Iron Stress
SAR11_0932		hypothetical protein	0.61333	131°	0.67	Late Iron Stress
SAR11_0932		hypothetical protein	0.60334	161°	0.67	Not in a cluster
SAR11_0932		hypothetical protein	0.82667	113°	0.68	Late Iron Stress
SAR11_0932		hypothetical protein	0.85003	146°	0.69	Late Iron Stress
SAR11_0932		hypothetical protein	0.98333	133°	0.71	Late Iron Stress
SAR11_0932		hypothetical protein	1.04666	117°	0.72	Late Iron Stress
SAR11_0932		hypothetical protein	0.94667	124°	0.72	Late Iron Stress
SAR11_0932		hypothetical protein	0.94	113°	0.72	Late Iron Stress
SAR11_0932		hypothetical protein	0.58667	185°	0.75	Early Iron Stress
SAR11_0932		hypothetical protein	0.86667	83°	0.76	Stationary Phase
SAR11_0932		hypothetical protein	0.82333	116°	0.78	Late Iron Stress
SAR11_0932		hypothetical protein	0.75	82°	0.78	Stationary Phase
SAR11_0932		hypothetical protein	0.70334	176°	0.8	Early Iron Stress
SAR11_0932		hypothetical protein	0.71667	87°	0.82	Stationary Phase
SAR11_0932		hypothetical protein	0.67	157°	0.84	Not in a cluster
SAR11_0932		hypothetical protein	1.54	81°	0.85	Stationary Phase
SAR11_0932		hypothetical protein	0.59	166°	0.92	Not in a cluster
SAR11_0933	acrA	AcrA-like protein	1.02	264°	0.59	Exponential Growth
SAR11_0934		AcrB-like protein	0.41666	199°	0.36	Early Iron Stress
SAR11_0935		peptidase M50	0.33	238°	0.68	Exponential Growth
SAR11_0936		fimbrial protein pilin	0.38333	232°	0.3	Not in a cluster
SAR11_0936		fimbrial protein pilin	0.58333	250°	0.72	Exponential Growth
SAR11_0937	pyrG	CTP synthetase	0.2166	199°	0.47	Early Iron Stress
SAR11_0938	kdsA	2-dehydro-3-deoxyphosphooctonate aldolase	0.6267	74°	0.55	Stationary Phase
SAR11_0939	eno	enolase	0.62	73°	0.76	Stationary Phase
SAR11_0940	divIC	septum formation initiator	0.41	80°	0.48	Stationary Phase
SAR11_0941	lipA	lipoyl synthase	0.37	63°	0.64	Stationary Phase
SAR11_0942		hypothetical protein	0.72333	81°	0.79	Stationary Phase
SAR11_0943	cinA	competence/damage-inducible protein CinA	0.75333	75°	0.81	Stationary Phase
SAR11_0944	pgpA	phosphatidylglycerophosphatase A	0.7567	77°	0.71	Stationary Phase
SAR11_0945	ispD	IspD/IspF bifunctional enzyme	0.94334	68°	0.7	Stationary Phase
SAR11_0946	ntrY	nitrogen regulation protein NtrY	0.95667	53°	0.56	Stationary Phase
SAR11_0948	ntrX	nitrogen assimilation regulatory protein NtrX	0.97667	67°	0.69	Stationary Phase
SAR11_0949	trkA, sapG	potassium transporter peripheral membrane component	0.44667	7°	0.53	Not in a cluster
SAR11_0950		TrkH-like cation transport protein	1.66333	66°	0.65	Stationary Phase
SAR11_0953	yhdW	ABC transporter	1.5434	268°	0.7	Exponential Growth
SAR11_0954	yhdX	amino acid ABC transporter	1.99663	268°	0.8	Exponential Growth
SAR11_0955	yhdY	putative amino-acid ABC transporter permease protein YhdY	1.55333	267°	0.77	Exponential Growth
SAR11_0957	yhdZ	general L-amino acid transport ATP-binding protein	1.47003	274°	0.78	Exponential Growth
SAR11_0958		transcription regulator	1.90333	294°	0.69	Exponential Growth
SAR11_0959		hypothetical protein	0.79	317°	0.58	Not in a cluster
SAR11_0960	valS	valine-tRNA ligase	0.34	226°	0.52	Not in a cluster
SAR11_0961	ilvD	dihydroxy-acid dehydratase	0.80333	282°	0.63	Exponential Growth
SAR11_0962	manC	mannose-6-phosphate isomerase/mannose-1-phosphate guanylyl transferase	0.92	48°	0.6	Stationary Phase
SAR11_0963		hypothetical protein	0.38	289°	0.5	Exponential Growth
SAR11_0964		ferric-uptake regulator	0.52666	328°	0.22	Not in a cluster
SAR11_0965		hypothetical protein	1.22663	271°	0.63	Exponential Growth
SAR11_0966	yiaK	oxidoreductase YiaK	0.70333	203°	0.58	Early Iron Stress
SAR11_0967	xthA	exodeoxyribonuclease III	0.61	134°	0.33	Not in a cluster
SAR11_0968		HesB-like domain-containing protein	1.31	73°	0.1	Not in a cluster
SAR11_0969	dgtP	dGTPase	0.73667	72°	0.63	Stationary Phase
SAR11_0970	argS	arginine-tRNA ligase	0.48666	87°	0.73	Stationary Phase
SAR11_0971		hypothetical protein	0.5	55°	0.63	Stationary Phase
SAR11_0972		glycosyl hydrolase	1.64334	68°	0.69	Stationary Phase
SAR11_0973	scpA	segregation and condensation protein A	0.5233	111°	0.78	Not in a cluster
SAR11_0974	scpB	segregation and condensation protein B	0.7433	228°	0.34	Not in a cluster
SAR11_0975	tatA	twin-arginine translocation protein TatA/E	0.80663	256°	0.57	Exponential Growth
SAR11_0976	tatB	twin-arginine translocation protein TatB	0.73	256°	0.47	Exponential Growth
SAR11_0977	tatC	sec-independent protein translocase protein TatC	0.35337	221°	0.76	Early Iron Stress
SAR11_0978	serS	serine-tRNA ligase	0.2234	237°	0.54	Exponential Growth
SAR11_0979	yajC	hypothetical protein	1.71997	277°	0.71	Exponential Growth
SAR11_0980	secD	protein-export membrane protein SecD	1.48663	264°	0.84	Exponential Growth
SAR11_0981	secF	preprotein translocase chain SecF	1.37333	270°	0.82	Exponential Growth
SAR11_0982		hypothetical protein	1.9867	289°	0.53	Exponential Growth
SAR11_0983	uvrA	excinuclease ABC chain A	0.23	39°	0.54	Not in a cluster
SAR11_0984	ssb	single-strand binding protein (ssb)	1.13997	266°	0.69	Exponential Growth
SAR11_0985	gyrA	DNA gyrase subunit A	1.27997	271°	0.67	Exponential Growth
SAR11_0986	kdtB	pantetheine-phosphate adenylyltransferase	0.68	276°	0.56	Exponential Growth
SAR11_0987	ppiB	peptidylprolyl isomerase	1.7067	268°	0.69	Exponential Growth
SAR11_0988	tgt	queuine tRNA-ribosyltransferase	0.75333	249°	0.83	Exponential Growth
SAR11_0989		hypothetical protein	0.27333	34°	0.41	Not in a cluster
SAR11_0991		M48 family peptidase	0.4867	216°	0.23	Not in a cluster
SAR11_0992		hypothetical protein	1.0667	251°	0.73	Exponential Growth
SAR11_0993	recG	ATP-dependent DNA helicase RecG	1.99997	78°	0.74	Stationary Phase
SAR11_0994		hypothetical protein	0.33667	166°	0.57	Not in a cluster
SAR11_0995	rarD	RarD protein	1.0333	81°	0.72	Stationary Phase
SAR11_0996	mltB	membrane-bound lytic transglycolase-related protein	0.79	52°	0.61	Stationary Phase
SAR11_0997		hypothetical protein	1.23667	67°	0.76	Stationary Phase
SAR11_0998	dacC	serine-type D-Ala-D-Ala carboxypeptidase	0.87997	256°	0.78	Exponential Growth
SAR11_0999	tmk	thymidylate kinase (dTMP kinase)	0.59333	57°	0.62	Stationary Phase
SAR11_1000	holB	DNA polymerase III	0.49333	39°	0.65	Not in a cluster
SAR11_1001	metS	methionyl-tRNA synthetase	0.57334	68°	0.57	Stationary Phase
SAR11_1002		TatD related DNase	0.51333	68°	0.52	Stationary Phase
SAR11_1003		metallo-beta-lactamase family protein	1.70663	73°	0.64	Stationary Phase
SAR11_1004	bsaA	glutathione peroxidase	0.59	245°	0.85	Exponential Growth
SAR11_1005	nhaA	Na+/H+ antiporter 1	0.9067	235°	0.67	Exponential Growth
SAR11_1006		hypothetical protein	1.05	245°	0.72	Exponential Growth
SAR11_1007	ndufs4	ETC complex I subunit region	0.79	271°	0.72	Exponential Growth
SAR11_1008	sbmA	putative transporter	1.57333	252°	0.74	Exponential Growth
SAR11_1009	glpX	fructose 1,6-bisphosphatase II	0.50333	28°	0.62	Not in a cluster
SAR11_1010	recJ	single-stranded-DNA-specific exonuclease RecJ	1.13	76°	0.8	Stationary Phase
SAR11_1011		excinuclease ABC subunit C	0.93667	86°	0.79	Stationary Phase
SAR11_1012		glycosyl transferase group 1	1.4867	85°	0.76	Stationary Phase
SAR11_1013	yxkH	polysaccharide deacetylase-like protein	0.74333	65°	0.66	Stationary Phase
SAR11_1014		putative pyridoxamine 5-phosphate-dependent dehydrase	0.32	337°	0.45	Not in a cluster
SAR11_1015		NAD dependent epimerase/dehydratase F	0.91334	70°	0.54	Stationary Phase
SAR11_1016		hypothetical protein	0.61667	67°	0.6	Stationary Phase
SAR11_1017		hypothetical protein	1.36	71°	0.58	Stationary Phase
SAR11_1018		methyltransferase FkbM	1.77666	69°	0.72	Stationary Phase
SAR11_1019	xerD	integrase/recombinase XerD-like protein	2.01333	78°	0.72	Stationary Phase
SAR11_1020		acetyltransferase	0.83	229°	0.58	Not in a cluster
SAR11_1021	ada	6-O-methylguanine DNA methyltransferase	0.8	226°	0.41	Not in a cluster
SAR11_1022		DMT family permease	0.57333	173°	0.48	Early Iron Stress
SAR11_1023		hypothetical protein	0.80667	81°	0.57	Stationary Phase
SAR11_1025	hom	homoserine dehydrogenase	0.3833	100°	0.16	Not in a cluster
SAR11_1026		hypothetical protein	0.53333	43°	0.53	Stationary Phase
SAR11_1027	argC	N-acetyl-gamma-glutamyl-phosphate reductase	0.92333	45°	0.64	Stationary Phase
SAR11_1028	rpsI	ribosomal protein S9	1.50337	275°	0.72	Exponential Growth
SAR11_1029	rplM	50S ribosomal protein L13	1.14333	301°	0.64	Exponential Growth
SAR11_1030	metY	O-acetylhomoserine (thiol)-lyase	1.7233	93°	0.7	Stationary Phase
SAR11_1031	coxW	cytochrome c oxidase assembly protein (isoform 1)	0.4333	142°	0.61	Late Iron Stress
SAR11_1032		chorismate mutase II	0.25666	40°	0.63	Stationary Phase
SAR11_1033	rpmG	ribosomal protein L33	1.5867	285°	0.61	Exponential Growth
SAR11_1034	merR	transcription regulator	0.26333	51°	0.6	Stationary Phase
SAR11_1035	himA	DNA-binding protein	0.14667	351°	0.78	Not in a cluster
SAR11_1036	plsX	fatty acid/phospholipid synthesis protein PlsX	1.28337	270°	0.62	Exponential Growth
SAR11_1037	rpmF	50S ribosomal protein L32	2.13333	276°	0.5	Exponential Growth
SAR11_1038		hypothetical protein	0.60667	48°	0.54	Stationary Phase
SAR11_1039		hypothetical protein	0.63	258°	0.63	Exponential Growth
SAR11_1040	hppA	membrane-bound proton-translocating pyrophosphatase	2.7867	273°	0.75	Exponential Growth
SAR11_1041	thiL	thiamine-phosphate kinase	0.63	17°	0.4	Not in a cluster
SAR11_1042	nusB	antitermination protein NusB	1.18334	271°	0.78	Exponential Growth
SAR11_1043	ribH	riboflavin synthase	2.46334	277°	0.65	Exponential Growth
SAR11_1044	ribA	GTP cyclohydrolase II/3,4-dihydroxy-2-butanone 4-phosphate synthase	0.63	66°	0.7	Stationary Phase
SAR11_1045	ribB	riboflavin synthase subunit alpha	0.41666	57°	0.57	Stationary Phase
SAR11_1046	ribD	5-amino-6-(5-phosphoribosylamino)uracil reductase	0.89667	65°	0.68	Stationary Phase
SAR11_1047	ybaD	transcriptional regulator NrdR	1.23	281°	0.64	Exponential Growth
SAR11_1048	glyA	glycine hydroxymethyltransferase	1.67003	265°	0.75	Exponential Growth
SAR11_1049	rpiB	ribose-5-phosphate isomerase	0.25333	332°	0.54	Not in a cluster
SAR11_1050		hypothetical protein	1.07	275°	0.68	Exponential Growth
SAR11_1051	hemB	delta-aminolevulinic acid dehydratase	0.95667	258°	0.6	Exponential Growth
SAR11_1052	recO	recombination protein O	0.85	71°	0.57	Stationary Phase
SAR11_1053	rnc	ribonuclease III	0.48334	295°	0.35	Exponential Growth
SAR11_1054	sipF	signal peptidase I	0.35333	315°	0.21	Not in a cluster
SAR11_1055	acpS	holo-[acyl-carrier protein] synthase (holo-ACP synthase)	1.34333	67°	0.71	Stationary Phase
SAR11_1056	pdxJ	pyridoxal phosphate biosynthetic protein PdxJ	1.63663	73°	0.71	Stationary Phase
SAR11_1057	pyrE	orotate phosphoribosyltransferase	1.03333	71°	0.72	Stationary Phase
SAR11_1058		GTP pyrophosphokinase	1.0467	82°	0.81	Stationary Phase
SAR11_1059	folK	7,8-dihydro-6-hydroxymethylpterin-pyrophosphokinase (HppK)	1.14667	79°	0.83	Stationary Phase
SAR11_1061	smpB	SsrA-binding protein	0.75	87°	0.68	Stationary Phase
SAR11_1062	dapA	dihydrodipicolinate synthase	0.6567	204°	0.43	Early Iron Stress
SAR11_1063	slt	putative soluble lytic murein transglycosylase precursor (slt)	0.56667	235°	0.6	Exponential Growth
SAR11_1064	soxB	sarcosine oxidase	1.2033	253°	0.78	Exponential Growth
SAR11_1065	soxD	sarcosine oxidase delta chain	0.92667	259°	0.66	Exponential Growth
SAR11_1066	soxA	sarcosine oxidase alpha chain	0.63663	241°	0.68	Exponential Growth
SAR11_1067	soxG	sarcosine oxidase gamma subunit	0.37	125°	0.54	Late Iron Stress
SAR11_1068	pheC	cyclohexadienyl dehydratase	0.9333	247°	0.69	Exponential Growth
SAR11_1069	glnP	ABC transporter permease component	1.33663	256°	0.73	Exponential Growth
SAR11_1071		GCN5-related N-acetyltransferase	1.1	268°	0.7	Exponential Growth
SAR11_1072		nuclease-like protein	0.72	75°	0.47	Stationary Phase
SAR11_1073	norM	MatE efflux family protein	0.81	278°	0.57	Exponential Growth
SAR11_1074	yceA	rhodanese domain-containing protein	1.62333	61°	0.57	Stationary Phase
SAR11_1075		O-methyltransferase	1.38667	63°	0.65	Stationary Phase
SAR11_1076	gatB	aspartyl/glutamyl-tRNA amidotransferase subunit B	0.36666	64°	0.46	Stationary Phase
SAR11_1077	gatA	glutamyl-tRNA(Gln) amidotransferase subunit A	0.65667	265°	0.8	Exponential Growth
SAR11_1078	gatC	Glu-tRNAGln amidotransferase C subunit	0.75667	282°	0.8	Exponential Growth
SAR11_1079		putative Holliday junction resolvase	0.54334	113°	0.54	Late Iron Stress
SAR11_1080	pyrB	aspartate carbamoyltransferase	0.75	268°	0.71	Exponential Growth
SAR11_1081	pyrC	dihydroorotase	0.49333	36°	0.2	Not in a cluster
SAR11_1082	ygiH	hypothetical protein	0.54667	277°	0.34	Not in a cluster
SAR11_1083	topA	DNA topoisomerase I	0.56666	93°	0.7	Stationary Phase
SAR11_1084		hypothetical protein	0.59667	72°	0.73	Stationary Phase
SAR11_1085		endoribonuclease L-PSP	1.12333	256°	0.61	Exponential Growth
SAR11_1086	ugd	udpglucose 6-dehydrogenase	0.53667	88°	0.6	Stationary Phase
SAR11_1087	galU	UTP-glucose-1-phosphate uridylyltransferase pXO1-94	0.31667	36°	0.66	Not in a cluster
SAR11_1088	panC	pantoate-beta-alanine ligase	0.42667	71°	0.87	Stationary Phase
SAR11_1089	mgtE	magnesium transport protein MgtE	0.74333	264°	0.7	Exponential Growth
SAR11_1090	rfaL	lipoate-protein ligase B	1.30333	74°	0.74	Stationary Phase
SAR11_1091	rluC	ribosomal large subunit pseudouridine synthase C	0.68667	27°	0.58	Not in a cluster
SAR11_1092	rplQ	ribosomal protein L17	1.2267	293°	0.74	Exponential Growth
SAR11_1093	rpoA	DNA-directed RNA polymerase subunit alpha	2.25	278°	0.75	Exponential Growth
SAR11_1094	rpsK	30S ribosomal protein S11	1.80333	286°	0.69	Exponential Growth
SAR11_1095	rpsM	30S ribosomal protein S13	1.53	288°	0.55	Exponential Growth
SAR11_1096	adk	adenylate kinase	0.59666	347°	0.33	Not in a cluster
SAR11_1097	secY	preprotein translocase SecY subunit	1.97667	275°	0.86	Exponential Growth
SAR11_1099	rplO	50S ribosomal protein L15	1.95333	287°	0.75	Exponential Growth
SAR11_1100	rpsE	30S ribosomal protein S5	2.33667	279°	0.78	Exponential Growth
SAR11_1101	rplR	ribosomal protein L18	2.31667	279°	0.76	Exponential Growth
SAR11_1102	rplF	ribosomal protein L6	2.4367	279°	0.75	Exponential Growth
SAR11_1103	rpsH	30S ribosomal protein S8	3.61997	279°	0.71	Exponential Growth
SAR11_1104	rpsN	30S ribosomal protein S14	2.68997	283°	0.7	Exponential Growth
SAR11_1105	rplE	50S ribosomal protein L5	1.67333	289°	0.72	Exponential Growth
SAR11_1107	rplN	50S ribosomal protein L14	0.62	320°	0.76	Not in a cluster
SAR11_1108	rpsQ	ribosomal protein S17	0.47666	314°	0.66	Not in a cluster
SAR11_1109	rpmC	ribosomal L29 protein	0.75333	37°	0.64	Not in a cluster
SAR11_1110	rplP	50S ribosomal protein L16	1.68333	277°	0.78	Exponential Growth
SAR11_1111	rpsC	30S ribosomal protein S3	2.55	279°	0.72	Exponential Growth
SAR11_1112	rplV	50S ribosomal protein L22	1.81334	284°	0.73	Exponential Growth
SAR11_1113	rpsS	30S ribosomal protein S19	0.78	302°	0.77	Exponential Growth
SAR11_1114	rplB	50S ribosomal protein L2	1.0534	298°	0.73	Exponential Growth
SAR11_1115	rplW	ribosomal protein L23	0.86667	352°	0.71	Not in a cluster
SAR11_1116	rplD	ribosomal protein L4	0.7667	29°	0.55	Not in a cluster
SAR11_1117	rplC	50S ribosomal protein L3	0.63	346°	0.67	Not in a cluster
SAR11_1118	rpsJ	30S ribosomal protein S10	1.50667	292°	0.76	Exponential Growth
SAR11_1119	fusA	translation elongation factor EF-G	2.78333	278°	0.73	Exponential Growth
SAR11_1120	rpsG	30S ribosomal protein S7	1.88333	286°	0.72	Exponential Growth
SAR11_1121	rpsL	30S ribosomal protein S12	2.02337	283°	0.72	Exponential Growth
SAR11_1122	rpoC	DNA-directed RNA polymerase beta prime chain	2.33997	271°	0.75	Exponential Growth
SAR11_1123	rpoB	DNA-directed RNA polymerase	2.24	281°	0.73	Exponential Growth
SAR11_1124	rplL	50S ribosomal protein L31	2.18	284°	0.64	Exponential Growth
SAR11_1125	rplJ	50S ribosomal protein L10P	0.88	291°	0.79	Exponential Growth
SAR11_1126	rplA	ribosomal protein L1	1.55	285°	0.69	Exponential Growth
SAR11_1127	rplK	ribosomal protein L11	1.5933	288°	0.72	Exponential Growth
SAR11_1128	nusG	transcription antitermination protein NusG	2.13667	282°	0.67	Exponential Growth
SAR11_1129	secE	protein SecE/sec61-gamma protein	4.03997	280°	0.63	Exponential Growth
SAR11_1130	tufB, tuf	elongation factor Tu	2.8866	278°	0.62	Exponential Growth
SAR11_1131		SpoU rRNA methylase family	1.12	266°	0.81	Exponential Growth
SAR11_1132	ppnK	inorganic polyphosphate/ATP-NAD kinase	0.99667	81°	0.73	Stationary Phase
SAR11_1133		hypothetical protein	0.57	77°	0.78	Stationary Phase
SAR11_1134		hypothetical protein	0.30333	18°	0.12	Not in a cluster
SAR11_1135	sfsA	sugar fermentation stimulation protein	0.58	51°	0.54	Stationary Phase
SAR11_1136	map	methionine aminopeptidase	0.32667	319°	0.26	Not in a cluster
SAR11_1137	purB	adenylosuccinate lyase	0.7866	265°	0.63	Exponential Growth
SAR11_1138	purC	phosphoribosylaminoimidazole-succinocarboxamide synthase	0.37	71°	0.48	Stationary Phase
SAR11_1139		phosphoribosylformylglycinamidine (FGAM) synthase	0.36	63°	0.57	Stationary Phase
SAR11_1140	purQ	phosphoribosylformylglycinamidine synthase I	0.72	255°	0.75	Exponential Growth
SAR11_1141	purL	phosphoribosylformylglycinamidine synthase II (FGAM synthase II)	0.39	94°	0.77	Stationary Phase
SAR11_1142		BolA-like protein	0.99667	287°	0.63	Exponential Growth
SAR11_1143	grlA	glutaredoxin	1.65666	273°	0.71	Exponential Growth
SAR11_1144	cfa	cyclopropane-fatty-acyl-phospholipid synthase	0.66667	80°	0.72	Stationary Phase
SAR11_1145	rpsD	30S ribosomal protein S4	1.6133	287°	0.76	Exponential Growth
SAR11_1146		SpoU rRNA methylase family	0.83333	42°	0.48	Stationary Phase
SAR11_1147		alpha-isopropylmalate/homocitrate synthase family transferase	0.5466	220°	0.57	Early Iron Stress
SAR11_1148	cysS	cysteinyl-tRNA synthetase	0.64667	27°	0.2	Not in a cluster
SAR11_1149	nadE	NH(3)-dependent NAD+ synthetase NadE	0.61	209°	0.36	Early Iron Stress
SAR11_1150	dhs	2-dehydro-3-deoxy-phosphoheptonate aldolase	1.49663	265°	0.55	Exponential Growth
SAR11_1151	glmS	glutamine-fructose-6-phosphate transaminase (isomerizing)	1.2467	276°	0.79	Exponential Growth
SAR11_1152	glmU	UDP-N-acetylglucosamine diphosphorylase	0.71	305°	0.56	Exponential Growth
SAR11_1153	gph	phosphoglycolate phosphatase	0.62666	286°	0.74	Exponential Growth
SAR11_1154	prpD	2-methylcitrate dehydratase 2	0.94	290°	0.5	Exponential Growth
SAR11_1155	prpB	hypothetical protein	0.9	287°	0.84	Exponential Growth
SAR11_1156	prpC	methylcitrate synthase	0.3433	259°	0.67	Exponential Growth
SAR11_1157		methyltransferase	2.05	198°	0.52	Early Iron Stress
SAR11_1158	nrdF	ribonucleotide-diphosphate reductase subunit beta	1.3467	206°	0.45	Early Iron Stress
SAR11_1159	nrdA	ribonucleotide-diphosphate reductase subunit alpha	0.91	127°	0.62	Late Iron Stress
SAR11_1160	manB	phosphomannomutase	0.69667	55°	0.59	Stationary Phase
SAR11_1161	sbcC	SbcC	0.7567	191°	0.52	Early Iron Stress
SAR11_1162		hypothetical protein	0.69	119°	0.48	Not in a cluster
SAR11_1163		hypothetical protein	1.6633	194°	0.25	Early Iron Stress
SAR11_1164		lipoprotein	1.8033	193°	0.38	Early Iron Stress
SAR11_1165		exonuclease	0.90334	112°	0.72	Late Iron Stress
SAR11_1166		hypothetical protein	1.04667	59°	0.68	Stationary Phase
SAR11_1167		hypothetical protein	0.36	175°	0.69	Early Iron Stress
SAR11_1168		hypothetical protein	0.3867	115°	0.57	Late Iron Stress
SAR11_1169		hypothetical protein	0.92667	92°	0.7	Stationary Phase
SAR11_1170		hypothetical protein	0.42667	149°	0.49	Not in a cluster
SAR11_1171	ordL	oxidoreductase	1.81666	84°	0.74	Stationary Phase
SAR11_1172	osmC	OsmC-like protein	1.86667	91°	0.8	Stationary Phase
SAR11_1173	bhmT	betaine-homocysteine methyltransferase	1.99	81°	0.84	Stationary Phase
SAR11_1174	phoB	phosphate regulatory protein	0.91	298°	0.7	Exponential Growth
SAR11_1175	phoU	phosphate transport regulon regulator PhoU	0.89667	290°	0.61	Exponential Growth
SAR11_1176	pstB	phosphate ABC transporter	1.30337	282°	0.82	Exponential Growth
SAR11_1177	pstA	ABC transporter	1.63	271°	0.82	Exponential Growth
SAR11_1178	pstC	ABC transporter	1.31997	263°	0.81	Exponential Growth
SAR11_1179	pstS	phosphate ABC transporter	0.88	226°	0.73	Not in a cluster
SAR11_1180	phoR	phosphate regulon	1.68	77°	0.88	Stationary Phase
SAR11_1181		hypothetical protein	2.0633	269°	0.67	Exponential Growth
SAR11_1182		hypothetical protein	0.55333	45°	0.57	Stationary Phase
SAR11_1183		hypothetical protein	0.75333	262°	0.77	Exponential Growth
SAR11_1184	cytC	cytochrome c	1.1	274°	0.68	Exponential Growth
SAR11_1185		hypothetical protein	0.85666	85°	0.63	Stationary Phase
SAR11_1186		hypothetical protein	0.41	141°	0.57	Late Iron Stress
SAR11_1187	gdhA	glutamate dehydrogenase [NAD(P)] precursor	0.49	246°	0.64	Exponential Growth
SAR11_1188		hypothetical protein	0.93	77°	0.84	Stationary Phase
SAR11_1189		hypothetical protein	0.36	28°	0.3	Not in a cluster
SAR11_1190		sulfate permease family protein	0.87	256°	0.79	Exponential Growth
SAR11_1191		HIT domain-containing protein	0.40666	67°	0.67	Stationary Phase
SAR11_1192		hypothetical protein	0.81334	275°	0.41	Exponential Growth
SAR11_1193		tRNA-dihydrouridine synthase A	0.6966	295°	0.83	Exponential Growth
SAR11_1194	rpoZ	DNA-directed RNA polymerase omega chain (RNAP omega subunit)	2.18997	284°	0.7	Exponential Growth
SAR11_1195		membrane permease of unknown function	1.18333	65°	0.64	Stationary Phase
SAR11_1196	mmsB	3-hydroxyisobutyrate dehydrogenase	0.7966	271°	0.58	Exponential Growth
SAR11_1197		flavin mononucleotide binding protein	0.77	256°	0.64	Exponential Growth
SAR11_1198		transferase family protein	0.8033	228°	0.37	Not in a cluster
SAR11_1199		hypothetical protein	0.52667	38°	0.54	Not in a cluster
SAR11_1200	amsK	glycosyl transferase	0.57	91°	0.62	Stationary Phase
SAR11_1201	tctA	putative tricarboxylic transport TctA	0.54	276°	0.6	Exponential Growth
SAR11_1202	tctB	putative tricarboxylic transport TctB	1.82	261°	0.72	Exponential Growth
SAR11_1203	tctC	putative tricarboxylic transport TctC	2.51333	268°	0.61	Exponential Growth
SAR11_1204	abrB	AbrB family transcriptional regulator	0.89003	82°	0.34	Not in a cluster
SAR11_1206	rfaF	heptosyltransferase family protein	0.65333	115°	0.61	Late Iron Stress
SAR11_1207		hypothetical protein	0.65	94°	0.73	Stationary Phase
SAR11_1208	oocM	octopine-like transport system permease protein OocM	1.39334	72°	0.69	Stationary Phase
SAR11_1209	occQ	ABC transporter	1.54667	278°	0.62	Exponential Growth
SAR11_1210	occT	ABC transporter	3.42003	285°	0.57	Exponential Growth
SAR11_1211	speE	spermine/spermidine synthase	1.78334	286°	0.67	Exponential Growth
SAR11_1212	pfs	5'-methylthioadenosine nucleosidase/S-adenosylhomocysteinenucleosidase	0.34	358°	0.74	Not in a cluster
SAR11_1213	apt	adenine phosphoribosyltransferase	0.21666	116°	0.17	Not in a cluster
SAR11_1214		TPR repeat-containing protein	1.62333	53°	0.63	Stationary Phase
SAR11_1215		sulfotransferase domain-containing protein	1.10333	59°	0.64	Stationary Phase
SAR11_1216	ecpD	fimbrial protein pilin precursor	1.20667	62°	0.59	Stationary Phase
SAR11_1217	glbN	globin family protein	0.6866	238°	0.62	Exponential Growth
SAR11_1218	sigB	sigma factor SigB regulation protein	0.61003	79°	0.78	Stationary Phase
SAR11_1219		fimbrial protein pilin	0.75	261°	0.79	Exponential Growth
SAR11_1220		hypothetical protein	0.43334	15°	0.59	Not in a cluster
SAR11_1221		sarcosine dehydrogenase	1.66003	83°	0.78	Stationary Phase
SAR11_1222	cycA	cytochrome c'	0.56667	259°	0.36	Exponential Growth
SAR11_1223		cytochrome b561 family protein	1.32666	45°	0.57	Stationary Phase
SAR11_1225		hypothetical protein	0.91	57°	0.65	Stationary Phase
SAR11_1226		methyltransferase	0.94667	71°	0.74	Stationary Phase
SAR11_1227		ADP-ribosylglycohydrolase	2.25667	67°	0.68	Stationary Phase
SAR11_1228	dinF	DNA-damage inducible protein F	2.12667	63°	0.61	Stationary Phase
SAR11_1229		hydroxyacylglutathione hydrolase	0.32	354°	0.28	Not in a cluster
SAR11_1230		hypothetical protein	0.88333	69°	0.65	Stationary Phase
SAR11_1231		thioredoxin	0.63	84°	0.66	Stationary Phase
SAR11_1232		hypothetical protein	0.75	73°	0.6	Stationary Phase
SAR11_1233		domain of unknown function (DUF931)	2.38667	216°	0.59	Early Iron Stress
SAR11_1235	azlC	AzlC protein	1.27	209°	0.55	Early Iron Stress
SAR11_1236	sfuA	iron(III) ABC transporter, ATP-binding protein	2.4	195°	0.61	Early Iron Stress
SAR11_1237	sfuB	iron(III) ABC transporter, permease protein	3.37337	178°	0.67	Early Iron Stress
SAR11_1238	sfuC	iron(III) ABC transporter, periplasmic protein	4.7833	171°	0.83	Early Iron Stress
SAR11_1239		hypothetical protein	1.35663	135°	0.73	Late Iron Stress
SAR11_1240	aceA	isocitrate lyase	0.95666	131°	0.8	Late Iron Stress
SAR11_1241		hypothetical protein	0.24	130°	0.4	Not in a cluster
SAR11_1242		transcription regulator	1.4033	118°	0.58	Late Iron Stress
SAR11_1243		transcriptional regulator	0.33333	211°	0.53	Early Iron Stress
SAR11_1244	yhdH	zinc-binding alcohol dehydrogenase	0.7134	249°	0.54	Exponential Growth
SAR11_1245	folE	GTP cyclohydrolase I	1.89666	256°	0.66	Exponential Growth
SAR11_1246	hisI	phosphoribosyl-AMP cyclohydrolase	1.37667	263°	0.6	Exponential Growth
SAR11_1247		hypothetical protein	0.73337	266°	0.61	Exponential Growth
SAR11_1248		hypothetical protein	0.52667	90°	0.75	Stationary Phase
SAR11_1249		hypothetical protein	0.63337	216°	0.36	Early Iron Stress
SAR11_1250		electron transfer flavoprotein-ubiquinone oxidoreductase	0.37666	163°	0.42	Not in a cluster
SAR11_1251	etfA	electron transfer flavoprotein alpha-subunit	0.67003	137°	0.64	Late Iron Stress
SAR11_1252	etfB	electron transfer flavoprotein beta-chain	0.56667	206°	0.61	Early Iron Stress
SAR11_1253		dimethylglycine dehydrogenase	0.66	151°	0.72	Late Iron Stress
SAR11_1254		hypothetical protein	0.56667	186°	0.56	Early Iron Stress
SAR11_1255		putative NADPH-quinone reductase	1.33	241°	0.65	Exponential Growth
SAR11_1256		hypothetical protein	0.88666	70°	0.7	Stationary Phase
SAR11_1257		hypothetical protein	0.4	138°	0.21	Not in a cluster
SAR11_1258	yeeE	hypothetical protein	0.41667	234°	0.58	Exponential Growth
SAR11_1259	met17	unknown CoA binding protein	0.21	36°	0.37	Not in a cluster
SAR11_1260	ydbS	enoyl-CoA hydratase	0.42667	225°	0.73	Not in a cluster
SAR11_1261		cytidylyltransferase	0.37667	292°	0.39	Exponential Growth
SAR11_1262	cysC	adenylylsulfate kinase	0.95	90°	0.74	Stationary Phase
SAR11_1263		dioxygenase alpha chain	0.96	96°	0.74	Stationary Phase
SAR11_1264	metF	methylenetetrahydrofolate reductase	0.44	181°	0.66	Early Iron Stress
SAR11_1265		putative aminomethyltransferase protein	1.41337	237°	0.76	Exponential Growth
SAR11_1266		membrane protein	1.63337	251°	0.68	Exponential Growth
SAR11_1267		hypothetical protein	0.35	45°	0.64	Stationary Phase
SAR11_1268		hypothetical protein	0.46	120°	0.75	Late Iron Stress
SAR11_1269		hypothetical protein	1.03333	85°	0.75	Stationary Phase
SAR11_1270		dipeptidase	0.45333	129°	0.29	Not in a cluster
SAR11_1271		phosphoribosylaminoimidazole carboxylase catalytic chain	0.4733	232°	0.47	Exponential Growth
SAR11_1272	purE	phosphoribosylaminoimidazole carboxylase ATPase chain (air carboxylase)	0.52667	82°	0.76	Stationary Phase
SAR11_1273		acetyltransferase	0.34333	217°	0.61	Early Iron Stress
SAR11_1274	cspL	cold shock DNA-binding domain-containing protein	2.2633	270°	0.74	Exponential Growth
SAR11_1274	cspL	cold shock DNA-binding domain-containing protein	1.66	269°	0.75	Exponential Growth
SAR11_1275		alpha/beta hydrolase fold	0.48333	99°	0.62	Stationary Phase
SAR11_1276		hypothetical protein	0.89333	92°	0.74	Stationary Phase
SAR11_1277	racX	aspartate racemase	1.12667	71°	0.77	Stationary Phase
SAR11_1278		hypothetical protein	1.21	78°	0.76	Stationary Phase
SAR11_1279		unknown membrane protein	0.6433	136°	0.38	Not in a cluster
SAR11_1280		hypothetical protein	0.66	111°	0.72	Not in a cluster
SAR11_1281	soxG2	sarcosine oxidase	0.81333	70°	0.63	Stationary Phase
SAR11_1282	soxA2	sarcosine oxidase alpha chain	0.31663	149°	0.78	Late Iron Stress
SAR11_1283	soxD2	sarcosine oxidase delta chain	0.47	116°	0.11	Not in a cluster
SAR11_1284	soxB2	sarcosine oxidase beta subunit	0.52667	217°	0.78	Early Iron Stress
SAR11_1285	fhs	formate-tetrahydrofolate ligase	1.0867	259°	0.71	Exponential Growth
SAR11_1286		glutamine amidotransferase	0.75	264°	0.57	Exponential Growth
SAR11_1287		iron-containing alcohol dehydrogenase	0.94333	257°	0.74	Exponential Growth
SAR11_1288	ssdH	aldehyde dehydrogenase	0.65	252°	0.58	Exponential Growth
SAR11_1289		short chain dehydrogenase	0.38334	120°	0.65	Late Iron Stress
SAR11_1290		TRAP-type extracellular solute-binding protein	1.1467	252°	0.59	Exponential Growth
SAR11_1292	dctM	TrapT family protein	0.6534	239°	0.66	Exponential Growth
SAR11_1293	dctQ	tripartite ATP-independent periplasmic	0.30334	211°	0.76	Early Iron Stress
SAR11_1294		hypothetical protein	0.58333	84°	0.78	Stationary Phase
SAR11_1295	gpsA	glycerol-3-phosphate dehydrogenase (NAD)	0.93333	77°	0.68	Stationary Phase
SAR11_1296		putative flavin-containing monooxygenase	0.27	285°	0.29	Not in a cluster
SAR11_1297	opuAB	glycine betaine/L-proline transport system permease	0.4133	198°	0.77	Early Iron Stress
SAR11_1298	opuAA	glycine betaine/L-proline transport ATP-binding protein	0.92666	238°	0.56	Exponential Growth
SAR11_1299		unknown membrane protein	0.33667	337°	0.46	Not in a cluster
SAR11_1300		MORN repeat-containing protein	0.7033	274°	0.62	Exponential Growth
SAR11_1301		unknown membrane protein	0.33	320°	0.48	Not in a cluster
SAR11_1302	opuAC	substrate-binding region of ABC-type glycine betaine transport system	1.0933	269°	0.51	Exponential Growth
SAR11_1303		putative aminomethyltransferase protein	0.82667	99°	0.71	Stationary Phase
SAR11_1304		putative monomeric sarcosine oxidase	1.43003	196°	0.29	Early Iron Stress
SAR11_1305		GlnT-like protein	1.2567	272°	0.35	Exponential Growth
SAR11_1306		glutamine amidotransferase-like protein	1.05667	287°	0.48	Exponential Growth
SAR11_1307		GXGXG motif-containing protein	0.5133	40°	0.34	Not in a cluster
SAR11_1308		glutamate synthase large subunit-like protein	0.9567	280°	0.36	Exponential Growth
SAR11_1309		hypothetical protein	1.97	276°	0.59	Exponential Growth
SAR11_1310	amt	ammonium transporter	1.0867	289°	0.24	Not in a cluster
SAR11_1311		unknown membrane protein	1.71	262°	0.53	Exponential Growth
SAR11_1312		unknown membrane protein	0.65667	354°	0.31	Not in a cluster
SAR11_1313	glxB	glutamine amidotransferase-like protein GlxB	0.60003	77°	0.78	Stationary Phase
SAR11_1314	glxC	GlxC protein	0.58	80°	0.52	Stationary Phase
SAR11_1315	glxD	glutamate synthase large subunit	0.26	38°	0.42	Not in a cluster
SAR11_1316	glnT	glutamine synthetase III	0.81	244°	0.55	Exponential Growth
SAR11_1317	ygeX	diaminopropionate ammonia-lyase	0.32	170°	0.42	Early Iron Stress
SAR11_1318	phrB	deoxyribodipyrimidine photo-lyase	0.67333	85°	0.77	Stationary Phase
SAR11_1319		hypothetical protein	1.22667	79°	0.77	Stationary Phase
SAR11_1320		AFG1-like ATPase	1.20333	72°	0.66	Stationary Phase
SAR11_1321		hypothetical protein	0.78	64°	0.64	Stationary Phase
SAR11_1322		PQQ repeat-containing protein	1.19333	53°	0.63	Stationary Phase
SAR11_1323		unknown membrane protein	0.94333	48°	0.51	Stationary Phase
SAR11_1324	acnA	aconitate hydratase	0.76333	283°	0.81	Exponential Growth
SAR11_1325	yfiK	transporter	0.69333	56°	0.2	Not in a cluster
SAR11_1326	csaA	CsaA protein	0.48333	89°	0.28	Not in a cluster
SAR11_1327	argE	acetylornithine deacetylase	0.5967	169°	0.18	Not in a cluster
SAR11_1328		aldehyde dehydrogenase	1.07334	252°	0.6	Exponential Growth
SAR11_1329	speB	agmatinase	0.22667	338°	0.49	Not in a cluster
SAR11_1330		putative lipoprotein	1.70666	73°	0.72	Stationary Phase
SAR11_1331	ppiA	peptidylprolyl cis-trans isomerase precursor	1.91337	74°	0.52	Stationary Phase
SAR11_1332		hypothetical protein	1.30333	66°	0.68	Stationary Phase
SAR11_1333	fadB	3-hydroxyacyl-CoA dehydrogenase	0.49333	87°	0.44	Stationary Phase
SAR11_1334	potC	spermidine/putrescine transport system permease protein PotC	0.97003	264°	0.71	Exponential Growth
SAR11_1335	potB	spermidine/putrescine transport system permease protein PotB	0.6734	272°	0.75	Exponential Growth
SAR11_1336	potD	spermidine/putrescine-binding periplasmic protein	1.3467	265°	0.61	Exponential Growth
SAR11_1337	potA	spermidine/putrescine transport ATP-binding protein PotA	1.04	276°	0.71	Exponential Growth
SAR11_1338	y4tM	X-Pro dipeptidase	0.58003	80°	0.57	Stationary Phase
SAR11_1339		racemase	0.27334	203°	0.3	Early Iron Stress
SAR11_1340		luciferase-like monooxygenase	2.49667	78°	0.84	Stationary Phase
SAR11_1341		hypothetical protein	0.30333	179°	0.45	Early Iron Stress
SAR11_1342		alpha/beta hydrolase fold	2.50333	79°	0.8	Stationary Phase
SAR11_1343	dhaS	betaine-aldehyde dehydrogenase	0.66667	99°	0.64	Stationary Phase
SAR11_1344		hypothetical protein	2.34333	73°	0.72	Stationary Phase
SAR11_1346	livJ	hypothetical protein	0.68	264°	0.5	Exponential Growth
SAR11_1347		hypothetical protein	1.44	80°	0.69	Stationary Phase
SAR11_1348		unknown membrane protein	0.79333	100°	0.35	Not in a cluster
SAR11_1349	livM	branched chain amino acid ABC transporter permease	0.78667	258°	0.64	Exponential Growth
SAR11_1350	livH	branched chain amino acid ABC transporter permease	0.69	247°	0.29	Not in a cluster
SAR11_1351	livF	ATP-binding protein of branched-chain amino acid ABC transporter	0.58334	226°	0.16	Not in a cluster
SAR11_1352	livG	ATP-binding protein of ABC transporter	0.35333	252°	0.36	Exponential Growth
SAR11_1353		pyrroline-5-carboxylate reductase	0.57	38°	0.54	Not in a cluster
SAR11_1354	gab	hypothetical protein	0.19334	334°	0.58	Not in a cluster
SAR11_1355		hypothetical protein	0.43	78°	0.32	Not in a cluster
SAR11_1356		hypothetical protein	0.4767	219°	0.43	Early Iron Stress
SAR11_1357	livF2	ATP-binding protein of branched-chain amino acid ABC transporter	0.59334	266°	0.83	Exponential Growth
SAR11_1358	livG2	ATP-binding protein of ABC transporter NatA	0.42333	279°	0.58	Exponential Growth
SAR11_1359	livM2	high-affinity branched-chain amino acid transport permease protein	1.2334	268°	0.77	Exponential Growth
SAR11_1360	livH2	high-affinity branched-chain amino acid transport permease protein	2.01663	264°	0.72	Exponential Growth
SAR11_1361	livJ2	Leu/Ile/Val-binding protein precursor	1.2066	267°	0.65	Exponential Growth
SAR11_1362	rhtB	LysE type translocator	0.35	164°	0.44	Not in a cluster
SAR11_1363		hypothetical protein	1.29	84°	0.75	Stationary Phase
SAR11_1364		glutaredoxin	1.04667	67°	0.51	Stationary Phase
SAR11_1365		SelR domain-containing protein	0.78667	286°	0.59	Exponential Growth
SAR11_1366	serA	phosphoglycerate dehydrogenase	0.43333	315°	0.17	Not in a cluster
SAR11_1367		transport protein	0.70667	85°	0.64	Stationary Phase
SAR11_1368	dadA	D-amino-acid dehydrogenase small chain	0.85333	245°	0.71	Exponential Growth
SAR11_1369	rodA	rod shape-determining protein RodA	0.8334	81°	0.71	Stationary Phase
SAR11_1370	pbpA	penicillin binding protein transpeptide	0.92334	87°	0.68	Stationary Phase
SAR11_1371	mreD	rod shape-determining protein MreD	1.12333	78°	0.65	Stationary Phase
SAR11_1372	mreC	rod shape-determining protein MreC	0.33334	202°	0.5	Early Iron Stress
SAR11_1373	mreB	rod shape-determining protein MreB	0.4133	245°	0.7	Exponential Growth
SAR11_1374	leuA	2-isopropylmalate synthase	0.4766	110°	0.74	Not in a cluster
SAR11_1375		hypothetical protein	0.39663	90°	0.21	Not in a cluster
SAR11_1721	sdhC	succinate dehydrogenase cytochrome b	0.78	270°	0.7	Exponential Growth
SAR11_1723		hypothetical protein	0.61	289°	0.48	Exponential Growth
SAR11_1724		YGGT family protein	1.07667	265°	0.82	Exponential Growth
SAR11_1725		hypothetical protein	1.10337	84°	0.72	Stationary Phase
SAR11_1729		hypothetical protein	0.55	75°	0.29	Not in a cluster
SAR11_1731		hypothetical protein	0.32333	285°	0.5	Exponential Growth
